# Supplementary material for: Sniffer restricts arboviral brain infections by regulating ROS levels and protecting blood-brain barrier integrity in Drosophila and mosquitoes
Source: PLoS Pathog. 2024 Dec 16;20(12):e1012797. doi: 10.1371/journal.ppat.1012797 (PMC11684763; doi:10.1371/journal.ppat.1012797)
Supplement: S1 Table — (XLSX) [file ppat.1012797.s007.xlsx]

## Sheet: Results of Drosophila screening
Gene	CG number	Gene category	Stock number	Developmental lethal or not	LT50(days)	Viral load	Survival score	Viral load score
glo	CG6946	RNA-binding proteins	THU0616	developmental lethal	32	0.3586	-1.6129	-0.448531
Hmu	CG3373	RNA-binding proteins	THU5327	developmental lethal	28	1.1545	1.6129	0.108042
NAT1	CG3845	RNA-binding proteins	THU0810		24	2.38187	4.56989	0.966339
nonA	CG4211	RNA-binding proteins	TH02960.N		35	1.50558	-3.62903	0.353551
papi	CG7082	RNA-binding proteins	THU1514		34	0.163847	-3.22581	-0.584722
pasha	CG1800	RNA-binding proteins	THU1314	developmental lethal	28	1.1545	1.6129	0.108042
Psi	CG8912	RNA-binding proteins	THU0672		22	0.130659	6.45161	-0.607931
Rb97D	CG6354	RNA-binding proteins	THU4005		26	8.75893	3.42742	5.42582
Saf-B	CG6995	RNA-binding proteins	TH02826.N		32	1.11631	-1.6129	0.0813388
WDR79	CG9226	RNA-binding proteins	TH201500965.S		32	2.16634	-1.6129	0.81562
wibg	CG30176	RNA-binding proteins	THU1703		36	2.80445	-4.6371	1.26185
yps	CG5654	RNA-binding proteins	THU3761		36	1.0427	-4.83871	0.0298619
CG42724	CG42724	RNA-binding proteins	THU3586		23	0.802447	5.37634	-0.138149
CG17098	CG17098	RNA-binding proteins	TH03010.N		26	1.41103	3.22581	0.287434
Rim	CG33547	RNA-binding proteins	TH02824.N		32	2.63196	-1.34409	1.14123
CG11107	CG11107	RNA-binding proteins	THU4323		32	1.2022	-1.34409	0.141395
csul	CG3730	RNA-binding proteins	TH02912.N		34	0.406251	-3.22581	-0.415209
CG18809	CG18809	RNA-binding proteins	TH04413.N		34	0.506062	-3.22581	-0.345411
CG11674	CG11674	RNA-binding proteins	TH04425.N	developmental lethal	18	2.7592	9.67742	1.23021
CG10803	CG10803	RNA-binding proteins	TH03064.N		24	4.2217	4.83871	2.25294
CG11109	CG11109	RNA-binding proteins	TH03084.N		36	2.04491	-4.43548	0.73071
CG12288	CG12288	RNA-binding proteins	TH03076.N		36	1.02388	-4.83871	0.0166995
CG13690	CG13690	RNA-binding proteins	TH02301.N		24	1.74457	5.10753	0.520676
CG42458	CG42458	RNA-binding proteins	THU4910		22	5.71686	6.45161	3.29851
CG4266	CG4266	RNA-binding proteins	TH02614.N		23	1.43213	5.91398	0.302186
CG4612	CG4612	RNA-binding proteins	TH02624.N	developmental lethal	29	0.814214	0.806452	-0.12992
CG7903	CG7903	RNA-binding proteins	TH03067.N		34	0.178135	-3.22581	-0.574731
bin3	CG8276	RNA-binding proteins	TH01605.N	developmental lethal	32	1.0574	-1.6129	0.0401399
CG11360	CG11360	RNA-binding proteins	TH02831.N	developmental lethal	32	0.96601	-1.6129	-0.0237692
CG14718	CG14718	RNA-binding proteins	THU3844	developmental lethal	34	0.45	-3.22581	-0.384615
CG3294	CG3294	RNA-binding proteins	THU5030		34	0.403631	-3.22581	-0.417041
CG8778	CG8778	RNA-binding proteins	TH02597.N		34	1.88545	-3.22581	0.619193
DIP 1	CG17686	RNA-binding proteins	TH03934.N	developmental lethal	32	1.2079	-1.6129	0.145385
Gga	CG3002	RNA-binding proteins	THU5082		34	2.5236	-3.22581	1.06546
ASH1	CG8887	protein modification enzymes	THU1013	developmental lethal	12	1.41516	14.5161	0.290321
dart1	CG6554	protein modification enzymes	THU1931		35	1.54711	-4.43548	0.382598
Eogt	CG9867	protein modification enzymes	TH05109.N	developmental lethal	34	0.894738	-3.22581	-0.0736098
O-fut1	CG12366	protein modification enzymes	THU2167		18	1.8287	9.4086	0.57951
fng	CG10580	protein modification enzymes	TH201500423.S		34	1.08295	-3.22581	0.0580045
PIG-B	CG12006	protein modification enzymes	THU3863		37	0.495964	-5.64516	-0.352473
Ubc9	CG3018	protein modification enzymes	THU0605	developmental lethal	19	0.335563	8.87097	-0.464641
SAE1	CG12276	protein modification enzymes	THU3497		39	0.156067	-7.25806	-0.590163
velo	CG10107	protein modification enzymes	THU0834		30	0.379012	-4.88498e-15	-0.434257
ninaG	CG6728	protein modification enzymes	TH03316.N		38	2.31519	-6.45161	0.919713
CYP6A8	CG10248	protein modification enzymes	TH05008.N		27	1.96045	2.82258	0.671645
PH4αMP	CG9726	protein modification enzymes	TH05068.N	developmental lethal	24	0.805356	4.83871	-0.136115
Notum	CG13076	protein modification enzymes	TH03119.N		39	2.63226	-7.25806	1.14144
βggt-I	CG3469	protein modification enzymes	THU1446	developmental lethal	5	0.505059	20.1613	-0.346113
RabGGTb	CG18627	protein modification enzymes	THU1484		37	1.56917	-5.64516	0.398019
PIG-G	CG2144	protein modification enzymes	TH03568.N		24	1.47668	4.83871	0.33334
PIG-A	CG6401	protein modification enzymes	TH02342.N		25	0.392251	4.03226	-0.424999
PIG-C	CG12077	protein modification enzymes	TH05169.N		28	0.15932	1.6129	-0.587888
PIG-H	CG14463	protein modification enzymes	TH04893.N	developmental lethal	17	2.83578	10.4839	1.28376
Hph	CG44015	protein modification enzymes	THU1452		37	0.721151	-5.64516	-0.194999
PH4αNE3	CG31017	protein modification enzymes	TH05090.N		28	1.52356	1.6129	0.366129
Pgant4	CG31956	protein modification enzymes	TH05076.N		10	0.421918	16.129	-0.404253
Pgant5	CG31651	protein modification enzymes	TH04786.N	developmental lethal	36	1.21979	-4.83871	0.153697
Pgant9	CG30463	protein modification enzymes	TH01819.N		31	0.795802	-0.806452	-0.142796
Pgant35A	CG7480	protein modification enzymes	TH201500693.S		31	0.677273	-0.806452	-0.225683
tw	CG12311	protein modification enzymes	TH02557.N	developmental lethal	28	3.25004	1.6129	1.57345
O-fut2	CG14789	protein modification enzymes	THU5027		25	0.449317	4.03226	-0.385093
rumi	CG31152	protein modification enzymes	THU2353		14	3.33926	12.9032	1.63585
Ppt2	CG4851	protein modification enzymes	THU2996		27	0.540202	2.41935	-0.321537
Papss	CG8363	protein modification enzymes	TH201500669.S	developmental lethal	28	1.26391	1.6129	0.18455
Ppat-Dpck	CG10575	protein modification enzymes	TH03733.N		34	2.417	-3.22581	0.990906
ebi	CG4063	protein modification enzymes	THU1609	developmental lethal	8	1.18016	17.7419	0.125989
sna	CG3956	protein modification enzymes	THU5890		27	0.727393	2.41935	-0.190634
ulp1	CG12359	protein modification enzymes	THU1957	developmental lethal	11	1.14464	15.3226	0.101147
ari-1	CG5659	protein modification enzymes	THU3226		18	0.621318	10.0806	-0.264812
GC	CG13927	protein modification enzymes	TH02359.N		19	0.447347	8.87097	-0.386471
HemK2	CG9960	protein modification enzymes	THU4080	developmental lethal	33	0.436037	-2.41935	-0.39438
Ate1	CG9204	protein modification enzymes	TH201500060.S	developmental lethal	31	1.06839	-0.806452	0.0478259
calypso	CG8445	protein modification enzymes	TH02549.N	developmental lethal	34	0.701742	-3.22581	-0.208572
Pxd	CG3477	protein modification enzymes	TH03155.N	developmental lethal	29	2.95317	0.806452	1.36585
Vkor	CG33544	protein modification enzymes	TH201500955.S		37	1.7475	-5.64516	0.522729
Hexo2	CG1787	protein modification enzymes	TH03628.N		32	1.09854	-1.6129	0.0689112
fdl	CG8824	protein modification enzymes	THU2932		36	6.1249	-4.83871	3.58385
α-Man-IIa	CG18802	protein modification enzymes	TH04998.N		29	1.56777	0.806452	0.397039
sxc	CG10392	protein modification enzymes	THU4984	developmental lethal	23	1.88418	5.64516	0.618306
Mgat3	CG31849	protein modification enzymes	THU5538		38	0.73822	-6.45161	-0.183063
Dad1	CG13393	protein modification enzymes	TH04742.N		35	0.757376	-4.03226	-0.169667
Fdh	CG6598	protein modification enzymes	THU1503		35	0.376992	-4.03226	-0.43567
Tmx3	CG5027	protein modification enzymes	THU2940		35	0.827258	-4.03226	-0.120799
Loxl2	CG4402	protein modification enzymes	TH04811.N		37	0.384682	-5.64516	-0.430292
egg	CG12196	protein modification enzymes	THU0892	developmental lethal	37	0.109374	-5.64516	-0.622815
PR-Set7	CG3307	protein modification enzymes	TH04999.N		34	0.200342	-3.22581	-0.559201
PolE4	CG11301	protein modification enzymes	TH04789.N	developmental lethal	25	0.539382	4.03226	-0.32211
Su(z)12	CG8013	protein modification enzymes	THU5817	developmental lethal	28	0.480167	1.6129	-0.36352
ph-d	CG3895	protein modification enzymes	THU2003	developmental lethal	23	0.223846	5.64516	-0.542765
ph-p	CG18412	protein modification enzymes	THU1946		30	0.227105	-4.88498e-15	-0.540486
Gcn5	CG4107	protein modification enzymes	THU3605	developmental lethal	26	2.0606	3.22581	0.74168
Naa60	CG18177	protein modification enzymes	TH03500.N		34	0.370968	-3.22581	-0.439883
enok	CG11290	protein modification enzymes	THU5462	developmental lethal	36	0.343228	-4.83871	-0.459281
PIG-V	CG44239	protein modification enzymes	BL51478		33	0.521391	-2.41935	-0.334691
Ppt1	CG12108	protein modification enzymes	BL55331		23	0.847704	5.64516	-0.106501
ITP	CG13586	secreted proteins	THU2021		24	1.70622	5.24194	0.49386
NPLP2	CG11051	secreted proteins	THU3239		17	0.979857	10.4839	-0.014086
Gcn2	CG1609	secreted proteins	TH02841.N		36	0.140976	-4.83871	-0.600716
Hs3st-A	CG33147	secreted proteins	THU3020		30	1.52405	-4.88498e-15	0.366466
tsh	CG1374	secreted proteins	TH201501028.S	developmental lethal	34	0.79527	-3.22581	-0.143168
Skn	CG6014	secreted proteins	THU4358		33	0.369688	-2.41935	-0.440778
lola	CG12052	secreted proteins	THU2340	developmental lethal	13	1.92633	13.7097	0.64778
Ncc69	CG4357	secreted proteins	THU3064		29	0.833153	0.806452	-0.116676
capa-1	CG15520	secreted proteins	THU2983		31	0.377213	-0.806452	-0.435515
PK1-R1	CG8784	secreted proteins	THU3198		26	0.372228	3.62903	-0.439001
PK1-R	CG9918	secreted proteins	THU2701		35	1.30335	-4.03226	0.212134
fz	CG17697	secreted proteins	THU1536		4	0.424026	20.9677	-0.402779
RYa-R	CG5811	secreted proteins	THU2120		35	0.22004	-4.03226	-0.545427
kug	CG7749	secreted proteins	THU4120		29	0.421184	1.20968	-0.404766
if	CG9623	secreted proteins	THU3904	developmental lethal	30	4.86626	-4.88498e-15	2.70368
Cals	CG11059	secreted proteins	THU2051		34	0.129244	-3.22581	-0.60892
Ero1L	CG1333	secreted proteins	TH04728.N		35	0.409142	-4.03226	-0.413187
Desat1	CG5887	secreted proteins	THU3740		14	7.12176	12.9032	4.28095
Idgf4	CG1780	secreted proteins	TH03123.N		30	4.48581	-4.88498e-15	2.43763
Idgf3	CG4559	secreted proteins	TH03182.N		28	0.264943	1.6129	-0.514026
gbb	CG5562	secreted proteins	THU1480	developmental lethal	26	3.03689	3.22581	1.4244
CG2145	CG2146	secreted proteins	TH03226.N		35	0.925429	-4.03226	-0.0521476
Lsp1alpha	CG2559	secreted proteins	TH03142.N		27	1.62634	2.41935	0.438003
Lsp1gamma	CG6821	secreted proteins	TH03143.N	developmental lethal	16	0.681342	11.2903	-0.222838
Lsp2	CG6806	secreted proteins	TH03144.N		31	0.509941	-0.806452	-0.342699
Dtg	CG6234	secreted proteins	TH03439.N		34	0.5967	-3.22581	-0.282028
to	CG11853	secreted proteins	TH03336.N		25	2.9693	4.03226	1.37713
a5	CG5430	secreted proteins	TH03172.N		33	0.58232	-2.41935	-0.292084
Cow	CG13830	secreted proteins	TH01585.N		30	2.81151	-4.88498e-15	1.26679
amon	CG6438	secreted proteins	THU5518		33	0.687456	-2.41935	-0.218562
sca	CG17579	secreted proteins	TH01847.N		23	3.38844	5.64516	1.67024
CheA29a	CG33194	secreted proteins	THU5073		26	1.32695	3.22581	0.228633
CheA56a	CG33724	secreted proteins	TH03139.N		27	0.935989	2.41935	-0.0447629
CheA75a	CG7313	secreted proteins	TH04815.N		33	10.3416	-2.41935	6.53257
Obp19d	CG1668	secreted proteins	THU3241		23	1.25249	5.64516	0.176563
lush	CG8807	secreted proteins	THU1970		14	0.337988	12.9032	-0.462945
CheB42a	CG33348	secreted proteins	THU1021		36	0.918548	-4.83871	-0.0569594
Gel	CG1106	secreted proteins	THU5311		15	0.881459	12.0968	-0.0828958
ana	CG8084	secreted proteins	THU2677		23	0.146861	5.64516	-0.596601
Gasp	CG10287	secreted proteins	TH03209.N		23	0.925925	5.64516	-0.0518007
miple2	CG18321	secreted proteins	TH03219.N		16	1.10222	11.2903	0.0714825
Nep2	CG9761	secreted proteins	TH03211.N		30	1.11	-4.88498e-15	0.0769231
tld	CG6868	secreted proteins	TH02068.N		30	0.133611	-4.88498e-15	-0.605866
Adgf-A2	CG32178	secreted proteins	TH03363.N		18	0.521594	9.67742	-0.33455
GIIIspla2	CG1583	secreted proteins	THU1846		25	0.864741	4.03226	-0.0945867
Sulf1	CG6725	secreted proteins	TH03440.N		37	3.89533	-5.24194	2.02471
etaTry	CG12386	secreted proteins	THU5166		22	0.171235	6.45161	-0.579556
Sfp24Bc	CG42602	secreted proteins	TH05118.N		29	0.741804	0.806452	-0.180557
thetaTry	CG12385	secreted proteins	TH02650.N		38	0.505608	-6.45161	-0.345729
Hsc70-3	CG4147	secreted proteins	TH201500483.S		33	0.602289	-2.41935	-0.27812
Cp16	CG6533	secreted proteins	TH04889.N		26	0.45084	3.22581	-0.384028
brn	CG4934	secreted proteins	TH03135.N		36	0.41348	-4.83871	-0.410154
CCAP	CG4910	secreted proteins	THU3160		11	0.936178	15.3226	-0.0446308
snk	CG7996	secreted proteins	THU5319		35	0.747945	-4.03226	-0.176262
alphaTry	CG18444	secreted proteins	TH01849.N		34	0.525471	-3.22581	-0.331838
iotaTry	CG7754	secreted proteins	TH03179.N		39	1.28938	-7.25806	0.202366
Est-P	CG17148	secreted proteins	TH03137.N		33	0.974298	-2.41935	-0.0179734
QC	CG32412	secreted proteins	TH03396.N		38	0.541742	-6.45161	-0.32046
Kal1	CG6173	secreted proteins	TH03335.N		34	1.15542	-3.22581	0.108685
Gp93	CG5520	secreted proteins	THU3721		35	0.894576	-4.03226	-0.0737231
hig	CG2040	secreted proteins	THU3003		13	0.140263	13.7097	-0.601215
ImpL1	CG10717	secreted proteins	TH03140.N		35	0.855132	-4.03226	-0.101306
Gld	CG1152	secreted proteins	THU3143		35	0.363036	-4.03226	-0.445429
BthD	CG11177	secreted proteins	TH03126.N		35	0.861578	-4.03226	-0.0967986
scpr-B	CG17210	secreted proteins	TH03314.N		3	2.06701	21.7742	0.746159
Peritrophin-15b	CG14132	secreted proteins	TH03356.N		34	0.42711	-3.22581	-0.400622
m	CG9369	secreted proteins	TH03145.N		29	0.724333	0.806452	-0.192774
Eig71Eg	CG7336	secreted proteins	TH03162.N		36	0.292555	-4.83871	-0.494717
Adgf-B	CG5998	secreted proteins	TH03386.N		36	0.664111	-4.83871	-0.234887
Adgf-D	CG9621	secreted proteins	TH03321.N		33	2.76096	-2.41935	1.23144
rad	CG44424	secreted proteins	TH03554.N		35	0.677926	-4.03226	-0.225227
Sema1b	CG6446	secreted proteins	THU0435		35	0.640532	-4.03226	-0.251376
yellow-f2	CG8063	secreted proteins	TH03319.N		35	1.00577	-4.03226	0.00403566
TotA	CG31509	secreted proteins	TH03124.N		28	0.265216	1.6129	-0.513835
Tig	CG11527	secreted proteins	THU1885		14	4.85737	12.9032	2.69746
CheB38a	CG33320	secreted proteins	THU2986		29	1.16121	0.806452	0.112734
CheB42b	CG33351	secreted proteins	THU2577		18	10.676	9.67742	6.76645
CheB42c	CG33350	secreted proteins	THU2478		23	1.00132	5.64516	0.000923077
NetB	CG10521	secreted proteins	THU3679		33	0.913409	-2.41935	-0.0605531
Glt	CG9280	secreted proteins	TH01832.N		35	0.578263	-4.03226	-0.294921
Jafrac1	CG1633	aging-related genes	THU4474		23	0.452088	5.64516	-0.383155
Surf1	CG9943	aging-related genes	TH201500883.S		31	2.22243	-0.806452	0.854844
TrxT	CG3315	aging-related genes	TH04588.N		32	0.410379	-1.6129	-0.412322
babo	CG8224	aging-related genes	THU5840	developmental lethal	38	0.190385	-6.45161	-0.566164
Dci	CG13890	aging-related genes	TH04832.N		34	1.06725	-3.22581	0.0470254
rdgA	CG42667	aging-related genes	THU4069		26	0.875219	3.22581	-0.0872591
Nsun5	CG42358	aging-related genes	THU0888		32	2.33613	-1.6129	0.934355
GstS1	CG8938	aging-related genes	THU0430		14	3.6	12.9032	1.81818
Su(var)205	CG8409	aging-related genes	THU0752	developmental lethal	17	2.22193	10.4839	0.854496
Hrb98DE	CG9983	aging-related genes	THU0805	developmental lethal	26	0.210378	3.22581	-0.552183
tup	CG10619	aging-related genes	TH02017.N	developmental lethal	37	0.209867	-5.64516	-0.552541
Sin3A	CG8815	aging-related genes	THU0820	developmental lethal	38	0.262051	-6.45161	-0.516048
sniffer	CG10964	aging-related genes	THU3272		10	5.35882	16.129	3.04813
Nprl2	CG9104	aging-related genes	TH03825.N		24	1.46596	18.5484	0.325849
Mas1	CG42275	aging-related genes	TH04589.N		26	0.154415	3.22581	-0.591318
NELF-A	CG5874	aging-related genes	THU1087	developmental lethal	21	0.767954	7.66129	-0.16227
Stg	CG1395	aging-related genes	THU0678	developmental lethal	33	0.353524	-2.41935	-0.452081
para	CG9907	aging-related genes	THU1258		33	0.372334	-2.41935	-0.438927
CG10663	CG10663	aging-related genes	TH02642.N		37	2.21207	-5.64516	0.847599
Cat	CG6871	aging-related genes	THU2270		12	0.488766	14.5161	-0.357506
Gce	CG42739	aging-related genes	THU5870		26	0.567683	3.22581	-0.30232
Rpn10	CG7619	aging-related genes	THU3615		35	0.476808	-4.03226	-0.365869
Rpt6	CG1489	aging-related genes	THU3697		24	3.2	4.83871	1.53846
hsp27	CG4466	aging-related genes	THU1200		26	0.947543	3.22581	-0.0366832
sfl	CG8339	aging-related genes	THU0979	developmental lethal	19	0.496928	8.87097	-0.351799
caz	CG3606	aging-related genes	THU1183	developmental lethal	28	1.08401	1.6129	0.0587503
Rab27	CG14791	aging-related genes	THU2263		9	2.21665	16.9355	0.850801
Rpn3	CG42641	aging-related genes	THU3614	developmental lethal	19	0.662426	8.87097	-0.236066
Lim3	CG10699	aging-related genes	THU2226		9	4.1498	16.9355	2.20266
Sif	CG34418	aging-related genes	THU3976		16	0.150483	11.2903	-0.594068
ste14	CG11268	aging-related genes	THU1625		28	1.66894	1.6129	0.467787
HIP14	CG6017	aging-related genes	THU1904		36	0.5437	-4.83871	-0.319091
Xxylt	CG11388	aging-related genes	THU5461		31	0.173735	-0.806452	-0.577808
O-GlcNAcase	CG5871	aging-related genes	BL66344		30	1.18114	-0.201613	0.126671
Idua	CG6201	aging-related genes	BL64931		26	0.42349	3.62903	-0.403154
mthl10	CG17061	aging-related genes	BL51753		21	0.892647	7.25806	-0.0750723
Loxl1	CG11335	aging-related genes	BL63028		29	0.261048	0.806452	-0.51675
CG4259	CG4259	aging-related genes	BL61825		37	0.903605	-5.64516	-0.0674089
Tspo	CG2789	aging-related genes	BL64539		36	0.923696	-4.83871	-0.0533593
GLaz	CG4604	aging-related genes	BL67228		27	0.998925	2.41935	-0.000751698
Rubicon	CG12772	aging-related genes	BL43276		26	0.869614	3.22581	-0.0911792
Ilk	CG10504	aging-related genes	BL57308		27	0.36513	2.41935	-0.443965
Prosα4	CG3422	aging-related genes	BL65161		35	1.23556	-4.03226	0.164728
Baldspot(ELOVL6)	CG3971	aging-related genes	BL41710		16	0.678769	11.2903	-0.224637
spastin	CG5977	aging-related genes	BL53331		23	0.293671	5.64516	-0.493937
foraging	CG10033	aging-related genes	BL57041		33	1.19422	-2.41935	0.135815
Parp	CG40411	aging-related genes	BL57265		36	0.697354	-4.83871	-0.211641
Parg	CG2864	aging-related genes	BL61333		28	0.354003	1.6129	-0.451746
C1GalTA	CG9520	aging-related genes	BL66991		26	0.369657	3.22581	-0.4408
mthl2	CG17795	aging-related genes	BL65041		37	2.01015	-5.24194	0.706399
CG3513	CG3513	genes induced by virus infection	BL41918		25	0.339169	4.03226	-0.46212
CG42729	CG42729	genes induced by virus infection	BL58166		32	1.03462	-1.6129	0.0242102
CG8665	CG8665	genes induced by virus infection	BL62266		32	1.38013	-1.41129	0.265825
CG5966	CG5966	genes induced by virus infection	BL33932		34	1.1037	-3.22581	0.072514
CG7059	CG7059	genes induced by virus infection	BL77380		34	1.00294	-3.22581	0.00205871
CG10232	CG10232	genes induced by virus infection	BL52891		34	0.477888	-3.22581	-0.365113
CG32302	CG32302	genes induced by virus infection	BL67239		33	0.814203	-2.41935	-0.129928
CG30090	CG30090	genes induced by virus infection	BL62448		35	0.473762	-4.03226	-0.367998
Prx6b	CG12405	genes induced by virus infection	BL61208		30	0.07224	-4.88498e-15	-0.648783
CG2975	CG2975	genes induced by virus infection	BL43290		29	0.600277	0.806452	-0.279526
CG10814	CG10814	genes induced by virus infection	BL28557		34	0.395051	-3.22581	-0.423041
CG10126	CG10126	genes induced by virus infection	BL57780		32	0.939046	-1.6129	-0.0426249
CG7227	CG7227	genes induced by virus infection	BL50613		28	0.0420704	1.6129	-0.669881
CG8738	CG8738	genes induced by virus infection	BL55351		31	4.48545	-0.806452	2.43738
gfzf	CG33546	genes induced by virus infection	BL32399		29	1.1139	0.806452	0.0796524
GstE1	CG5164	genes induced by virus infection	BL36878		25	5.21677	4.03226	2.94879
GstO1	CG6662	genes induced by virus infection	BL34727		29	1.15293	0.806452	0.106942
GstT1	CG30000	genes induced by virus infection	BL41645		22	0.91303	6.45161	-0.0608185
GstZ1	CG9362	genes induced by virus infection	BL82946		28	2.21098	1.6129	0.846838
CG11192	CG11192	genes induced by virus infection	BL52893		21	0.817037	7.25806	-0.127946
CG17167	CG17167	genes induced by virus infection	BL27245		33	0.961162	-2.41935	-0.0271592
CG31272	CG31272	genes induced by virus infection	BL28030		25	0.48	4.03226	-0.363636
Cipc	CG31324	genes induced by virus infection	BL28774		26	0.149993	3.22581	-0.59441
CG33296	CG33296	genes induced by virus infection	BL80377		17	1.33075	10.2823	0.231292
Tmlh	CG4335	genes induced by virus infection	BL57768		35	0.755056	-4.03226	-0.17129
CG5644	CG5644	genes induced by virus infection	BL28619		39	0.802701	-7.25806	-0.137972
CG6403	CG6403	genes induced by virus infection	BL55983		36	0.175169	-4.83871	-0.576805
CG6508	CG6508	genes induced by virus infection	BL64953		27	1.20109	2.41935	0.140621
Cln7	CG8596	genes induced by virus infection	BL61960		32	2.14236	-1.6129	0.798854
dati	CG2052	genes induced by virus infection	BL26711		21	0.253245	7.25806	-0.522206
Gpo2	CG2137	genes induced by virus infection	BL82948		14	0.589117	12.6344	-0.287331
GstD10	CG18548	genes induced by virus infection	BL64678		38	0.135686	-6.45161	-0.604416
MFS3	CG4726	genes induced by virus infection	BL62474		22	1.24836	6.45161	0.173681
Phk-3	CG9358	genes induced by virus infection	BL64941		37	1.15074	-5.64516	0.10541
Rpt6R	CG2241	genes induced by virus infection	BL34342		15	0.199674	12.0968	-0.559669
Ugt37A2	CG11289	genes induced by virus infection	BL67301		33	1.3758	-2.68817	0.262795
Ugt49B1	CG5724	genes induced by virus infection	BL65082		20	0.79433	8.06452	-0.143825
BomT1	CG43202	genes induced by virus infection	BL42617		28	0.497908	1.6129	-0.351113
BomBc1	CG15066	genes induced by virus infection	BL65901		27	0.975488	2.41935	-0.0171413
CG13965	CG13965	genes induced by virus infection	BL44015		35	0.212958	-4.03226	-0.550379
BomS1	CG18108	genes induced by virus infection	BL42599		28	1.94698	1.6129	0.662225
CG11842	CG11842	genes induced by virus infection	BL55617		26	0.249449	3.22581	-0.524861
BomS2	CG18106	genes induced by virus infection	BL28788		38	0.36073	-6.45161	-0.447042
l(2)k05911	CG31728	genes induced by virus infection	BL55628		38	0.679408	-6.45161	-0.22419
BomBc3	CG5791	genes induced by virus infection	BL44121		28	0.0479928	1.6129	-0.665739
Ugt35B1	CG6649	genes induced by virus infection	BL65083		34	0.281352	-3.22581	-0.502551
CG33470	CG33470	genes induced by virus infection	BL28540		24	0.618218	4.83871	-0.26698
IM14	CG33990	genes induced by virus infection	BL57048		24	0.583075	4.83871	-0.291556
NimB1	CG33119	genes induced by virus infection	BL55937		24	0.50412	4.83871	-0.346769
CG32523	CG32523	genes induced by virus infection	BL55607		38	0.3598	-6.45161	-0.447692
Muc4B	CG32774	genes induced by virus infection	BL67940		32	0.816961	-1.6129	-0.128
CG13114	CG13114	genes induced by virus infection	BL28632		26	1.7081	3.22581	0.495176
CG10680	CG10680	genes induced by virus infection	BL64630		26	0.793202	3.22581	-0.144614
CG15553	CG15553	genes induced by virus infection	BL28016		26	0.700137	3.62903	-0.209694
CG4009	CG4009	genes induced by virus infection	BL64014		20	0.79056	8.06452	-0.146462
Cp7Fa	CG33962	genes induced by virus infection	BL53258		31	0.410717	-0.806452	-0.412086
yellow-f	CG18550	genes induced by virus infection	BL55988		28	0.857784	2.01613	-0.0994515
Nep7	CG5527	genes induced by virus infection	BL34531		28	1.6634	1.6129	0.463918
CG14304	CG14304	genes induced by virus infection	BL57513		30	0.256086	-4.88498e-15	-0.52022
CG5050	CG5050	genes induced by virus infection	BL62504		22	3.69	6.45161	1.88112
CG34054	CG34054	genes induced by virus infection	BL41951		31	0.177581	-0.806452	-0.575118
CG17104	CG17104	genes induced by virus infection	BL42925		34	1.41222	-3.22581	0.288266
CG9701	CG9701	genes induced by virus infection	BL51733		34	0.739743	-3.22581	-0.181998
CG30280	CG30280	genes induced by virus infection	BL53693		35	1.68967	-3.76344	0.48229
CG45075	CG45075	genes induced by virus infection	BL50685		22	3.43688	6.72043	1.70411
Gba1a	CG31148	genes induced by virus infection	BL38379		38	0.27677	-6.45161	-0.505755
Gba1b	CG31414	genes induced by virus infection	BL38970		30	0.561525	-4.88498e-15	-0.306626
Cyp304a1	CG7241	genes induced by virus infection	BL67805		38	0.841153	-6.45161	-0.111082
CG30287	CG30287	genes induced by virus infection	BL64882		23	0.460406	6.04839	-0.377339
CG7322	CG7322	genes induced by virus infection	BL57152		27	0.772443	2.41935	-0.159131
