# Supplementary material for: Sniffer restricts arboviral brain infections by regulating ROS levels and protecting blood-brain barrier integrity in Drosophila and mosquitoes
Source: PLoS Pathog. 2024 Dec 16;20(12):e1012797. doi: 10.1371/journal.ppat.1012797 (PMC11684763; doi:10.1371/journal.ppat.1012797)
Supplement: S2 Table — (XLSX) [file ppat.1012797.s008.xlsx]

## Sheet: Drosophila strains 
Drosophila melanogaster line	Source	Stock number
w1118(control line)	BDSC	5905
y[1] w[*]; P{tubP-GAL4}LL7/TM3, Sb[1] Ser[1]	BDSC	5138
P{tubP-GAL80[ts]}10; P{tubP-GAL4}LL7/TM6B, Tb[1]	BDSC	86328
w*; P{GAL4-Hsp70.PB}89-2-1	BDSC	1799
w*; P{moody-GAL4.SPG}2	BDSC	90883
w[1118]; P{w[+m*]=GAL4}repo/TM3, Sb[1]	BDSC	7415
w[*]; P{GAL4-elav.L}3	BDSC	8760
y* w*; P{w+mW.hs=GawB}BsgNP6293 / CyO, P{w-=UAS-lacZ.UW14}UW14	DGRC	105188
y[1] w[*]; P{w[+mC]=Act5C-GAL4}25FO1/CyO, y[+]	BDSC	4414
y1 w67c23 P{EPgy2}Trxr1EY20992 sniEY20992	BDSC	22439
y1 v1; P{TRiP.JF03412}attP2	THFC	THU3272
UAS-sniffer RNAi	NIG-FLY	10964R-3
y1 v1; P{TRiP.JF01989}attP2	BDSC	25969
w1; P{UAS-Cat.A}2	BDSC	24621
UAS-Moody RNAi	THFC	TH04988.N
UAS-Nrx-IV RNAi	THFC	THU0870
w[1]; P{w[+mC]=UAS-Sod2.RNAi.K}15/SM5	BDSC	24489
y1 w*; P{PTT-GA}Nrx-IVCA06597	BDSC	50798
w[1118] P{w[+mC]=PTT-GA}Nrg[G00305]	BDSC	6844
