# Supplementary material for: Sniffer restricts arboviral brain infections by regulating ROS levels and protecting blood-brain barrier integrity in Drosophila and mosquitoes
Source: PLoS Pathog. 2024 Dec 16;20(12):e1012797. doi: 10.1371/journal.ppat.1012797 (PMC11684763; doi:10.1371/journal.ppat.1012797)
Supplement: S3 Table — (XLSX) [file ppat.1012797.s009.xlsx]

## Sheet: Primers and siRNA
Primer name	F primer（5'-3'）	R primer（5'-3'）
rp49	aagaagcgcaccaagcacttcatc	tctgttgtcgatacccttgggctt
SINV	gctgaaacaccatcgctctgcttt	tggtgtcgaagccaatccactaca
Aae-RPS17	cactccgaggtccgtggtat	ggacacttcgcttcgggcacgtagt
Aal-RPS7	atgaactcggacctgaag	ttcttgctgttgaactcg
dm-sniffer	gataaccggctgcaatcgag	tgaagagcacattgaggcct
dm-Trxr1	gcgcatggactacaaggatg	acgctcttctggggaatgaa
AALF009675(sniffer)	atcctagttaccggctgcaa	atggattccacttcctgcac
T7-luciferase	TAATACGACTCACTATAGGGtatgaagagatacgccctggtt	TAATACGACTCACTATAGGGagataaaaccgggaggtagatgaga
T7-AALF009675(sniffer)	TAATACGACTCACTATAGGGaaagatgtcgacaagtatgaccag	TAATACGACTCACTATAGGGctgcagaaatcctccgttatgt
T7-AAEL015653(sniffer)	TAATACGACTCACTATAGGGaaagatgtcgacaagtatgaccag	TAATACGACTCACTATAGGGtctcacccagttgcataacgg
T7-AAEL014773(sca)	TAATACGACTCACTATAGGGcaggatggttccgttgactt	TAATACGACTCACTATAGGGtgttgacagtgggaaaacca
T7-AAEL007120(Lim3)	TAATACGACTCACTATAGGGaacaattaccgccaaacagc	TAATACGACTCACTATAGGGccatggtgcattgagttgac
T7-AAEL011121(rumi)	TAATACGACTCACTATAGGGcttctatccttcgttgaaaccg	TAATACGACTCACTATAGGGcacctatactttcaattttgagattc
T7-AAEL005321(NrxIV)	TAATACGACTCACTATAGGGttcaccggttgcatag	TAATACGACTCACTATAGGGccagtcggacggtggac
T7-AAEL004823(Sod2)	TAATACGACTCACTATAGGGctcttcgcagtgctgttctg	TAATACGACTCACTATAGGGtagtagcttgcagcgggtc
T7-AAEL000233(Dlg1)	TAATACGACTCACTATAGGGctcaatggcgattcc	TAATACGACTCACTATAGGGcagcgttaccctctc
AAEL004823(Sod2)	ggcatggctgggctataatc	tccagttgacgacatcccaa
AAEL005321(NrxIV)	atcatagcccagtggatccg	gatagtctccctgagtgccc
AAEL014773(sca)	gcaggaggagcgagaaaatg	ggtttccaactgttgcacca
AAEL007120(Lim3)	aacactggcgacgagttcta	cggtgtcctgggataactgt
AAEL011121(rumi)	cgttggcctcttatgaaccg	ggtaagtgcggaaggtttgg
AAEL015653(sniffer)	cctaataaccggctgcaacc	tacttcctgcacgaactggt
AAEL000233(Dlg1)	cgctaccaatcatttccccg	gcaccaccttctcttcctct
GAPDH	accaaatccgttgactccgacctt	tcgacagtcagccgcatcttcttt
CBR3	aacctcatgggagagtggtg	tcctcgataagaccgtgacc
MFAP4	ggtgactccctgtcctacca	tcatctcagtgcgtttgagg
LHX4	agtgtgcagactgccagatg	atgatgcaagcaaagcagtg
CLP46	gatatcatgtatcctgcttg	ttttccatggccactgtgctg
Human gene	siRNA target sequance	Sense（5'-3'）	Antisense（5'-3'）
CLP46	ggcgtagctgcaagtttccggttta	GGCGUAGCUGCAAGUUUCCGGUUUA-dTdT	UAAACCGGAAACUUGCAGCUACGCC-dTdT
LHX4	cagaagggccaaagagaaa	CAGAAGGGCCAAAGAGAAA-dTdT	UUUCUCUUUGGCCCUUCUG-dTdT
CBR3	agatgacactgaagacaaa	AGAUGACACUGAAGACAAA-dTdT	UUUGUCUUCAGUGGUGAUCU-dTdT
MFAP4	gcgcagaggaggatggcta	GCGCAGAGGAGGAUGGCUA-dTdT	UAGCCAUCCUCCUCUGCGC-dTdT
