# Supplementary material for: Sniffer restricts arboviral brain infections by regulating ROS levels and protecting blood-brain barrier integrity in Drosophila and mosquitoes
Source: PLoS Pathog. 2024 Dec 16;20(12):e1012797. doi: 10.1371/journal.ppat.1012797 (PMC11684763; doi:10.1371/journal.ppat.1012797)
Supplement: S1 File — (ZIP) [file ppat.1012797.s010.zip]

Archive with 2 entries (2 files):
- raw data for all figures and tables.xlsx
- uncropped western blot images.pdf
