# Supplementary material for: Sniffer restricts arboviral brain infections by regulating ROS levels and protecting blood-brain barrier integrity in Drosophila and mosquitoes
Source: PLoS Pathog. 2024 Dec 16;20(12):e1012797. doi: 10.1371/journal.ppat.1012797 (PMC11684763; doi:10.1371/journal.ppat.1012797)
Supplement: S1 File — (ZIP) [file ppat.1012797.s010.zip › raw data for all figures and tables.xlsx]

## Sheet: Fig1
Fig1C. RT-qPCR analysis of SINV viral load in human U2OS cells treated with siRNA/dsRNA targeting specific genes for 48 hours, followed by SINV infection for 24 hours.
siCon	siCBR3	siMFAP4	siLXH4	siCLP46
1	8.55789	0.439338	1.51493	0.749958
1	3.59054	0.237874	1.12232	0.655782
1	5.97517	0.221079	0.979177	0.607864
Unpaired t test (siCon vs siCBR3)
P value	0.0246
P value summary	*
Significantly different (P < 0.05)?	Yes
One- or two-tailed P value?	Two-tailed
t, df	t=3.515, df=4
Fig1D. RT-qPCR analysis of SINV viral load in human Aag2 cells treated with siRNA/dsRNA targeting specific genes for 48 hours, followed by SINV infection for 24 hours.
ds luc	ds sni	ds lim3	ds rumi	ds sca
1	1.62612	2.42656	1.31362	1.57504
1	1.5858	1.45894	1.44628	0.918378
1	1.33329	1.01521	1.10673	0.904894
Unpaired t test (ds luc VS ds sni)
P value	0.0049
P value summary	**
Significantly different (P < 0.05)?	Yes
One- or two-tailed P value?	Two-tailed
t, df	t=5.621, df=4
Fig1E. RT-qPCR analysis of SINV viral load in SINV-infected control (tub>+) or sni RNAi (tub>sniRNAi#1) flies at 7 dpi.
tub>+ SINV	tub>sniRNAi#1 SINV
1	5.35882
1	2.81279
1	3.8
1	2.57071
Unpaired t test
P value	0.0059
P value summary	**
Significantly different (P < 0.05)?	Yes
One- or two-tailed P value?	Two-tailed
t, df	t=4.164, df=6
Fig1F. Percent survival of control (tub>+) or sni RNAi (tub>sniRNAi#1) flies with or without SINV infection. The numbers of quantified flies: 42 (tub>+ UN), 51 (tub>sniRNAi#1 UN), 46 (tub>+ SINV), and 48 (tub>sniRNAi#1 SINV).
	tub>+ SINV	tub>sniRNAi#1 SINV	tub>+ UN	tub>sniRNAi#1 UN
2	1				Log-rank (Mantel-Cox) test (tub>+ SINV vs tub> sni RNAi#1 SINV)
5	1				Chi square	25.43
6	1				df	1
6	1				P value	<0.0001
9	1				P value summary	****
10	1				Are the survival curves sig different?	Yes
10	1
10	1
11	1
12	1
13	1
14	1
20	1
21	1
22	1
23	1
26	1
28	1
30	1
30	1
33	1
33	1
33	1
33	1
33	1
33	1
34	1
34	1
34	1
34	1
34	1
34	1
35	1
35	1
36	1
36	1
37	1
37	1
37	1
39	1
40	1
41	1
41	1
42	1
42	1
43	1
1		1
1		1
1		1
2		1
2		1
2		1
3		1
3		1
3		1
3		1
3		1
3		1
3		1
3		1
3		1
3		1
3		1
3		1
4		1
4		1
5		1
6		1
6		1
9		1
14		1
16		1
16		1
16		1
17		1
18		1
18		1
21		1
22		1
22		1
22		1
22		1
24		1
29		1
29		1
30		1
31		1
31		1
31		1
33		1
33		1
35		1
36		1
38		1
16			1
28			1
28			1
28			1
28			1
31			1
33			1
33			1
35			1
35			1
35			1
35			1
35			1
35			1
37			1
37			1
37			1
39			1
39			1
39			1
39			1
39			1
41			1
41			1
42			1
42			1
42			1
42			1
42			1
42			1
42			1
42			1
46			1
46			1
48			1
48			1
49			1
52			1
53			1
53			1
53			1
55			1
6				1
6				1
7				1
8				1
8				1
12				1
12				1
14				1
14				1
15				1
15				1
16				1
16				1
17				1
18				1
20				1
20				1
20				1
20				1
20				1
20				1
20				1
23				1
24				1
27				1
27				1
28				1
29				1
29				1
30				1
31				1
31				1
31				1
31				1
31				1
31				1
31				1
34				1
37				1
37				1
37				1
39				1
41				1
41				1
41				1
43				1
43				1
45				1
45				1
45				1
45				1
Fig 1G. RT-qPCR analysis of SINV viral load in SINV-infected sni RNAi#2 (HS>sniRNAi#2) or control (HS>+) whole flies at 7 dpi.
HS>+	HS>sni RNAi#2
0	5.10215
0	7.2
0	7.5225
0	9.8715
Unpaired t test
P value	0.0003
P value summary	***
Significantly different (P < 0.05)?	Yes
One- or two-tailed P value?	Two-tailed
t, df	t=7.603, df=6
Fig 1I.Percent survival of sni RNAi#2 (HS>sniRNAi#2) or control (HS>+) flies with or without SINV infection. The numbers of quantified flies: 38 (HS>+ UN), 36 (HS>sniRNAi#2 UN), 31 (HS>+ SINV), and 31 (HS>sniRNAi#2 SINV).
	HS>+ SINV	HS>sniRNAi#2 SINV	HS>+ UN	HS>sniRNAi#2 UN
2	1				Log-rank (Mantel-Cox) test (HS>+ SINV vs HS>sni RNAi#2 SINV)
7	1				Chi square	31.22
9	1				df	1
20	1				P value	<0.0001
23	1				P value summary	****
24	1				Are the survival curves sig different?	Yes
27	1
27	1
27	1
29	1
31	1
31	1
31	1
31	1
32	1
33	1
33	1
33	1
33	1
33	1
33	1
34	1
35	1
36	1
36	1
37	1
37	1
38	1
38	1
38	1
38	1
2		1
7		1
11		1
17		1
17		1
19		1
20		1
20		1
20		1
21		1
21		1
21		1
22		1
23		1
23		1
23		1
23		1
24		1
24		1
24		1
24		1
25		1
25		1
26		1
26		1
27		1
27		1
27		1
27		1
31		1
31		1
20			1
26			1
29			1
30			1
31			1
31			1
34			1
34			1
35			1
36			1
38			1
40			1
40			1
40			1
40			1
40			1
40			1
41			1
42			1
34			1
35			1
35			1
35			1
39			1
39			1
40			1
45			1
45			1
45			1
47			1
47			1
47			1
47			1
48			1
48			1
48			1
49			1
49			1
24				1
25				1
25				1
26				1
26				1
27				1
28				1
28				1
29				1
29				1
29				1
30				1
30				1
31				1
31				1
31				1
32				1
32				1
32				1
33				1
33				1
33				1
34				1
34				1
34				1
34				1
35				1
35				1
36				1
36				1
36				1
37				1
37				1
37				1
38				1
38				1
Fig 1J. RT-qPCR analysis of SINV viral load in SINV-infected sni mutant (sniEY20992) or control (w1118 and sniEY20992/+) whole flies at 7 dpi.
w1118	sniEY20992/+	sniEY20992
0	2.69061	12.3585
0	3.55868	11.7274
0	3.91141	9.48809
Dunnett's multiple comparisons test	Mean Diff.	95.00% CI of diff.	Significant?	Summary	Adjusted P Value	C-?
sniEY20992 vs. w1118	11.19	8.986 to 13.40	Yes	****	<0.0001	A	w1118
sniEY20992 vs. sniEY20992/+	7.804	5.599 to 10.01	Yes	***	0.0001	B	sniEY20992/+
Test details	Mean 1	Mean 2	Mean Diff.	SE of diff.	n1	n2	q	DF
sniEY20992 vs. w1118	11.19	0	11.19	0.7703	3	3	14.53	6
sniEY20992 vs. sniEY20992/+	11.19	3.387	7.804	0.7703	3	3	10.13	6
Fig 1L. Percent survival of w1118, sniEY20992/+ or sniEY20992 flies with or without SINV infection. The numbers of quantified flies: 45 (w1118 UN), 51 (sniEY20992/+ UN), 48 (sniEY20992 UN), 41 (w1118 SINV), 52 (sniEY20992/+ SINV), and 47 (sniEY20992 SINV).
	w1118 UN	(sniEY20992/+ UN	sniEY20992 UN	w1118 SINV	sniEY20992/+ SINV	sniEY20992 SINV
2	1						Log-rank (Mantel-Cox) test (w1118 SINV vs sniEY20992 SINV)
6	1						Chi square	36.8
8	1						df	1
15	1						P value	<0.0001
15	1						P value summary	****
15	1						Are the survival curves sig different?	Yes
18	1
24	1
24	1						Log-rank (Mantel-Cox) test (sniEY20992/+ SINV vs sniEY20992 SINV)
26	1						Chi square	11.78
26	1						df	1
26	1						P value	0.0006
27	1						P value summary	***
28	1						Are the survival curves sig different?	Yes
28	1
31	1
32	1
32	1
35	1
35	1
35	1
35	1
35	1
35	1
35	1
35	1
35	1
35	1
37	1
37	1
38	1
39	1
39	1
39	1
41	1
41	1
41	1
42	1
42	1
42	1
42	1
43	1
44	1
45	1
47	1
24		1
24		1
27		1
27		1
27		1
27		1
29		1
29		1
29		1
29		1
29		1
29		1
31		1
31		1
33		1
33		1
35		1
35		1
35		1
35		1
35		1
35		1
35		1
36		1
36		1
37		1
37		1
38		1
38		1
38		1
38		1
39		1
39		1
39		1
39		1
39		1
39		1
39		1
39		1
39		1
39		1
39		1
39		1
39		1
41		1
41		1
41		1
41		1
41		1
41		1
44		1
3			1
11			1
11			1
12			1
12			1
13			1
13			1
13			1
13			1
15			1
15			1
15			1
16			1
16			1
16			1
17			1
17			1
18			1
18			1
20			1
20			1
20			1
20			1
20			1
20			1
20			1
20			1
21			1
21			1
22			1
23			1
25			1
26			1
26			1
26			1
26			1
26			1
26			1
29			1
30			1
32			1
36			1
36			1
36			1
42			1
42			1
42			1
45			1
1				1
5				1
7				1
9				1
11				1
16				1
17				1
20				1
20				1
22				1
22				1
23				1
24				1
24				1
24				1
24				1
25				1
27				1
27				1
27				1
30				1
31				1
31				1
31				1
33				1
33				1
34				1
34				1
35				1
37				1
37				1
37				1
37				1
38				1
39				1
39				1
39				1
39				1
41				1
43				1
44				1
3					1
3					1
3					1
3					1
3					1
3					1
3					1
3					1
3					1
3					1
3					1
4					1
4					1
5					1
7					1
7					1
9					1
11					1
12					1
18					1
18					1
19					1
20					1
23					1
23					1
23					1
24					1
24					1
24					1
24					1
24					1
24					1
25					1
25					1
25					1
25					1
27					1
27					1
28					1
29					1
31					1
31					1
32					1
32					1
34					1
34					1
35					1
35					1
38					1
38					1
38					1
41					1
1						1
1						1
1						1
1						1
2						1
3						1
3						1
3						1
3						1
3						1
3						1
4						1
4						1
4						1
6						1
6						1
7						1
7						1
7						1
9						1
10						1
11						1
13						1
13						1
13						1
13						1
14						1
15						1
16						1
16						1
17						1
18						1
20						1
21						1
21						1
21						1
21						1
22						1
22						1
22						1
22						1
23						1
25						1
28						1
31						1
35						1
35						1

## Sheet: Fig2
Fig 2A. RT-qPCR analysis of SINV tissue tropism in D. melanogaster 7dpi and A. aegypti 3dpi.
	D. melanogaster			A. aegypti
Whole Body	1	1	1	1	1	1
Head	8.55217	5.7241	8.5569	9.76296	13.1297	11.2749
Carcass	0.898861	0.900988	0.926645	0.480677	0.389741	0.49335
Gut	13.331	16.1924	20.2351	1.60177	1.5086	1.862
Fat Body	0.204517	0.209719	0.294704	2.13229	3.42576	2.20422
Ovary	0.020888	0.055413	0.125877	0.116103	0.278113	0.109677
Unpaired t test（D. melanogaster head vs whole body）				Unpaired t test（D. melanogaster gut vs whole body）
P value	0.0022			P value	0.0015
P value summary	**			P value summary	**
Significantly different (P < 0.05)?	Yes			Significantly different (P < 0.05)?	Yes
One- or two-tailed P value?	Two-tailed			One- or two-tailed P value?	Two-tailed
t, df	t=7.007, df=4			t, df	t=7.782, df=4
Unpaired t test（A. aegypti head vs whole body）
P value	0.0004
P value summary	***
Significantly different (P < 0.05)?	Yes
One- or two-tailed P value?	Two-tailed
t, df	t=10.67, df=4
Fig 2C. RT-qPCR analysis of SINV viral load in SINV-infected sni RNAi#2 (HS>sniRNAi#2) or control (HS>+) fly heads at 7 dpi.
HS>+	HS>sniRNAi#2
0	11.7592
0	13.9033
0	9.70033
Unpaired t test
P value	0.0006
P value summary	***
Significantly different (P < 0.05)?	Yes
One- or two-tailed P value?	Two-tailed
t, df	t=9.715, df=4
Fig 2F. Quantification of SINVGFP fluorescence area in the experiments (E). The numbers of quantified Drosophila heads: 15 (HS>+) and 15 (HS>sniRNAi#2)
HS>+	HS>sniRNAi#2
0.033005	0.060034	Unpaired t test
0.000185	0.114108	P value	<0.0001
0.002715	0.177499	P value summary	****
0.010163	0.189895	Significantly different (P < 0.05)?	Yes
0.002704	0.222022	One- or two-tailed P value?	Two-tailed
0.026716	0.129717	t, df	t=6.883, df=28
0.016226	0.147685
0.020378	0.327576
0.028918	0.168136
0.026289	0.174131
0.008664	0.099057
0.006087	0.048701
0.020894	0.135495
0.014971	0.139236
0.012361	0.046429
Fig 2G. RT-qPCR analysis of SINV viral load in SINV-infected sni mutant (sniEY20992) or control (w1118 and sniEY20992/+) fly heads at 7 dpi.
w1118	sniEY20992/+	sniEY20992
0	2.71349	10.3005
0	0.55619	13.5723
0	3.33339	12.0383
Dunnett's multiple comparisons test	Mean Diff.	95.00% CI of diff.	Significant?	Summary	Adjusted P Value	C-?
sniEY20992 vs. w1118	11.97	9.012 to 14.93	Yes	****	<0.0001	A	w1118
sniEY20992 vs. sniEY20992/+	9.769	6.811 to 12.73	Yes	***	0.0002	B	sniEY20992/+
Test details	Mean 1	Mean 2	Mean Diff.	SE of diff.	n1	n2	q	DF
sniEY20992 vs. w1118	11.97	0	11.97	1.033	3	3	11.58	6
sniEY20992 vs. sniEY20992/+	11.97	2.201	9.769	1.033	3	3	9.454	6
Fig 2J. Quantification of SINVGFP fluorescence area in (I). The numbers of quantified Drosophila heads: 14 (w1118) and 14 (sniEY20992).
w1118	sniEY20992
0.000866	0.201824
0.001835	0.203364
0.003832	0.06031	Unpaired t test
0.000649	0.157085	P value	<0.0001
0.002361	0.261107	P value summary	****
0.002276	0.202275	Significantly different (P < 0.05)?	Yes
0.003369	0.159521	One- or two-tailed P value?	Two-tailed
0.001409	0.245376	t, df	t=11.42, df=26
0.006586	0.209035
0.014612	0.186866
0.001844	0.158475
0.032938	0.087934
0.011259	0.142336
0.010939	0.17652

## Sheet: Fig3
Fig 3C. Quantification of DHE intensity in (B). w1118 flies fed with PBS were used as control. The numbers of quantified brains from left to right are 27, 25, 21, and 24.
w1118	sniEY20992	w1118+AD4	sniEY20992+AD4
0.943863	1.57542	0.828542	1.00505
0.829898	1.35401	1.05394	1.22832
0.592436	1.30199	0.999022	0.741372	Dunnett's multiple comparisons test	Mean Diff.	95.00% CI of diff.	Significant?	Summary	Adjusted P Value	B-?
0.888311	1.58188	0.834257	0.845463	sniEY20992 vs. w1118	0.4093	0.2740 to 0.5446	Yes	****	<0.0001	A	w1118
1.16809	1.26639	1.28535	0.787342	sniEY20992 vs. w1118+AD4	0.3329	0.1887 to 0.4772	Yes	****	<0.0001	C	w1118+AD4
0.717776	1.24037	0.769337	1.0644	sniEY20992 vs. sniEY20992+AD4	0.3474	0.2081 to 0.4866	Yes	****	<0.0001	D	sniEY20992+AD4
1.09182	1.6287	1.30567	0.902945
0.825272	1.75225	1.29759	0.869475	Test details	Mean 1	Mean 2	Mean Diff.	SE of diff.	n1	n2	q	DF
0.879801	1.37456	1.18214	1.12704	sniEY20992 vs. w1118	1.409	1	0.4093	0.05659	25	27	7.233	93
1.08767	1.26873	1.36648	1.07434	sniEY20992 vs. w1118+AD4	1.409	1.076	0.3329	0.06035	25	21	5.516	93
1.49192	1.75163	1.18993	1.03796	sniEY20992 vs. sniEY20992+AD4	1.409	1.062	0.3474	0.05826	25	24	5.962	93
0.920978	1.3277	1.02817	0.901262
0.89855	1.47804	1.00728	0.897883
1.21788	1.65336	0.958117	0.854763
1.44574	1.36663	1.00386	0.723958
0.76004	1.19205	0.84091	1.33989
0.944591	1.34555	1.13789	1.40305
0.955348	1.58337	1.22825	1.54507
0.866768	1.24272	1.0699	1.26838
0.975583	1.38503	1.15241	1.14842
1.0742	1.31836	1.06468	1.11795
1.23165	1.70611		1.17813
1.0428	1.11188		1.50784
0.815712	1.30785		0.915599
1.00527	1.1176
1.28249
1.04554
Fig 3D. ROS activity measured by H2O2 assay in 25 pooled heads of control (Act>+), sni mutant (sniEY20992), sni rescue (sniEY20992; Act>sni OE) and sni overexpression (Act>sni OE) flies.
Act+	sniEY20992	sniEY20992；Act>sni	Act>sni
76.9565	139	80.8696	84.7826
55.4348	150	75	75
82.8261	205.385	90.6522	79.5
Dunnett's multiple comparisons test	Mean Diff.	95.00% CI of diff.	Significant?	Summary	Adjusted P Value	B-?
sniEY20992 vs. Act>+	93.06	46.62 to 139.5	Yes	**	0.0011	A	Act+
sniEY20992 vs. sniEY20992;Act>sni	82.62	36.18 to 129.1	Yes	**	0.0023	C	sniEY20992；Act>sni
sniEY20992 vs. Act>sni	85.03	38.59 to 131.5	Yes	**	0.0019	D	Act sni
Test details	Mean 1	Mean 2	Mean Diff.	SE of diff.	n1	n2	q	DF
sniEY20992 vs. Act>+	164.8	71.74	93.06	16.13	3	3	5.77	8
sniEY20992 vs. sniEY20992;Act>sni	164.8	82.17	82.62	16.13	3	3	5.123	8
sniEY20992 vs. Act>sni	164.8	79.76	85.03	16.13	3	3	5.273	8
Fig 3E.RT-qPCR analysis of SINV viral load in heads of SINV-infected control (Act>+), sni mutant (sniEY20992), sni rescue (sniEY20992; Act>sni) and sni overexpression (Act>sni) flies.
Act>+	sniEY20992	sniEY20992;Act>sni	Act>sni
0	12.1494	8.70307	-0.83293
0	13.4372	9.36964	0.624031
0	14.1647	9.05633	-0.866098
Dunnett's multiple comparisons test	Mean Diff.	95.00% CI of diff.	Significant?	Summary	Adjusted P Value	B-?
sniEY20992 vs. Act>+	13.25	11.64 to 14.86	Yes	****	<0.0001	A	Act>+
sniEY20992 vs. sniEY20992;Act>sni	4.207	2.597 to 5.818	Yes	***	0.0002	C	sniEY20992;Act>sni
sniEY20992 vs. Act>sni	13.61	12.00 to 15.22	Yes	****	<0.0001	D	Act>sni
Test details	Mean 1	Mean 2	Mean Diff.	SE of diff.	n1	n2	q	DF
sniEY20992 vs. Act>+	13.25	0	13.25	0.5593	3	3	23.69	8
sniEY20992 vs. sniEY20992;Act>sni	13.25	9.043	4.207	0.5593	3	3	7.523	8
sniEY20992 vs. Act>sni	13.25	-0.3583	13.61	0.5593	3	3	24.33	8
Fig 3G. ROS activity measured by H2O2 assay in 25 pooled heads of control (w1118) or sni mutant (sniEY20992) flies with PBS or AD4 feeding.
w1118	sniEY20992	w1118+AD4	sniEY20992+AD4
87.6	185.7	53.8235	91.5
63.3	145.2	83.75	69.7059
81.3	107.4	53.0769	53.8235
Sidak's multiple comparisons test	Mean Diff.	95.00% CI of diff.	Significant?	Summary	Adjusted P Value	B-?
sniEY20992 vs. w1118	68.7	9.157 to 128.2	Yes	*	0.0252	A	w1118
sniEY20992 vs. w1118+AD4	82.55	23.01 to 142.1	Yes	**	0.0094	C	w1118+AD4
sniEY20992 vs. sniEY20992+AD4	74.42	14.88 to 134.0	Yes	*	0.0166	D	sniEY20992+AD4
Test details	Mean 1	Mean 2	Mean Diff.	SE of diff.	n1	n2	t
sniEY20992 vs. w1118	146.1	77.4	68.7	19.82	3	3	3.467
sniEY20992 vs. w1118+AD4	146.1	63.55	82.55	19.82	3	3	4.166
sniEY20992 vs. sniEY20992+AD4	146.1	71.68	74.42	19.82	3	3	3.756
Fig 3H. RT-qPCR analysis of SINV viral load in heads of SINV-infected sni mutant (sniEY20992) or control (w1118) flies with PBS or AD4 feeding at 7 dpi.
w1118	sniEY20992	w1118+AD4	sniEY20992+AD4
0	8.60669	0.611334	4.58645
0	8.7857	-0.21998	4.78738
0	8.78159	0.499384	4.9004
Dunnett's multiple comparisons test	Mean Diff.	95.00% CI of diff.	Significant?	Summary	Adjusted P Value	B-?
sniEY20992 vs. w1118	8.725	8.150 to 9.300	Yes	****	<0.0001	A	w1118
sniEY20992 vs. w1118+AD4	8.428	7.853 to 9.003	Yes	****	<0.0001	C	w1118+AD4
sniEY20992 vs. sniEY20992+AD4	3.967	3.392 to 4.542	Yes	****	<0.0001	D	sniEY20992+AD4
Test details	Mean 1	Mean 2	Mean Diff.	SE of diff.	n1	n2	q	DF
sniEY20992 vs. w1118	8.725	0	8.725	0.1997	3	3	43.69	8
sniEY20992 vs. w1118+AD4	8.725	0.2969	8.428	0.1997	3	3	42.21	8
sniEY20992 vs. sniEY20992+AD4	8.725	4.758	3.967	0.1997	3	3	19.86	8
Fig 3J. ROS activity measured by H2O2 assay in 25 pooled heads of control (HS>+), sni RNAi (HS>sniRNAi#2), Cat rescue (HS>Cat; sniRNAi#2) and Cat overexpression (HS>Cat) flies.
HS>+	HS>sniRNAi#2	HS>Cat; sniRNAi#2	HS>Cat
240	364.615	195	249
211	307.5	186.814	249
245.4	298.5	244.412	240
Dunnett's multiple comparisons test	Mean Diff.	95.00% CI of diff.	Significant?	Summary	Adjusted P Value	B-?
HS>sniRNAi#2 vs. HS>+	91.41	31.16 to 151.7	Yes	**	0.0061	A	HS>+
HS>sniRNAi#2 vs. HS>Cat; sniRNAi#2	114.8	54.55 to 175.0	Yes	**	0.0015	C	HS>Cat; sniRNAi#2
HS>sniRNAi#2 vs. HS>Cat	77.54	17.29 to 137.8	Yes	*	0.0151	D	HS>Cat
Test details	Mean 1	Mean 2	Mean Diff.	SE of diff.	n1	n2	q	DF
HS>sniRNAi#2 vs. HS>+	323.5	232.1	91.41	20.92	3	3	4.369	8
HS>sniRNAi#2 vs. HS>Cat; sniRNAi#2	323.5	208.7	114.8	20.92	3	3	5.487	8
HS>sniRNAi#2 vs. HS>Cat	323.5	246	77.54	20.92	3	3	3.706	8
Fig 3K. RT-qPCR analysis of SINV viral load in heads of SINV-infected control (HS>+), sni RNAi (HS>sniRNAi#2), Cat rescue (HS>Cat; sniRNAi#2) and Cat overexpression (HS>Cat) flies at 7 dpi.
HS>+	HS>sniRNAi#2	HS>Cat; sniRNAi#2	HS>Cat
0	10.8733	1.40759	-0.72093
0	9.34637	1.67171	-1.89822
0	10.057	1.28442	-1.59004
Dunnett's multiple comparisons test	Mean Diff.	95.00% CI of diff.	Significant?	Summary	Adjusted P Value	B-?
HS>sniRNAi#2 vs. HS>+	10.09	8.919 to 11.27	Yes	****	<0.0001	A	HS>+
HS>sniRNAi#2 vs. HS>Cat; sniRNAi#2	8.638	7.465 to 9.811	Yes	****	<0.0001	C	HS>Cat; sniRNAi#2
HS>sniRNAi#2 vs. HS>Cat	11.5	10.32 to 12.67	Yes	****	<0.0001	D	HS>Cat
Test details	Mean 1	Mean 2	Mean Diff.	SE of diff.	n1	n2	q	DF
HS>sniRNAi#2 vs. HS>+	10.09	0	10.09	0.4074	3	3	24.77	8
HS>sniRNAi#2 vs. HS>Cat; sniRNAi#2	10.09	1.455	8.638	0.4074	3	3	21.2	8
HS>sniRNAi#2 vs. HS>Cat	10.09	-1.403	11.5	0.4074	3	3	28.22	8

## Sheet: Fig4
Fig 4B. Quantification of TR-Dex intensity in (A). Act>+ flies were used as controls. The numbers of quantified Drosophila heads:21 (Act>+), 23(sniEY20992), 24 (sniEY20992; Act>sni OE) and 17 (Act>sni OE).
Act>+	sniEY20992	sniEY20992;Act>sni	Act>sni
1.24326	3.35292	2.21592	0.640611
1.09662	1.54517	1.27716	1.0116
0.576853	4.62546	1.06699	0.989558
0.858896	1.43311	2.05127	2.99171
1.32085	1.66433	4.03765	0.37486	Dunnett's multiple comparisons test	Mean Diff.	95.00% CI of diff.	Significant?	Summary	Adjusted P Value	B-?
0.607325	3.49874	1.4696	1.15389	sniEY20992 vs. Act>+	2.055	1.310 to 2.801	Yes	****	<0.0001	A	Act>+
1.18891	2.58919	1.777	1.09055	sniEY20992 vs. sniEY20992;Act>sni	1.327	0.6067 to 2.048	Yes	****	<0.0001	C	sniEY20992;Act>sni
1.15277	4.07202	1.6722	0.991084	sniEY20992 vs. Act>sni	2.034	1.244 to 2.824	Yes	****	<0.0001	D	Act>sni
0.995788	1.24537	2.89346	1.26238
0.958739	5.75002	1.62279	0.382477	Test details	Mean 1	Mean 2	Mean Diff.	SE of diff.	n1	n2	q	DF
0.515198	3.61084	1.40106	1.2203	sniEY20992 vs. Act>+	3.055	1	2.055	0.3107	23	21	6.615	81
0.94355	6.4685	1.39579	0.509651	sniEY20992 vs. sniEY20992;Act>sni	3.055	1.728	1.327	0.3004	23	24	4.419	81
0.23243	5.30197	2.30275	1.64552	sniEY20992 vs. Act>sni	3.055	1.021	2.034	0.3292	23	17	6.179	81
0.348876	4.97774	1.23809	0.785787
2.19001	2.28718	1.49445	0.915717
0.800853	1.55913	0.90359	0.84121
0.493466	2.58727	1.28488	0.546319
2.10975	0.992	0.663309
1.16807	2.92599	0.678607
1.55628	1.06995	1.4831
0.641514	4.42088	3.83
	2.96795	1.84243
	1.32204	1.345
		1.51824
Fig 4E. Quantification of TR-Dex intensity in (D). w1118 flies fed with PBS were used as controls. The numbers of quantified Drosophila heads: 18 (w1118+PBS), 20 (sniEY20992+PBS), 11 (w1118+AD4), and 10 (sniEY20992+AD4).
w1118	sniEY20992	w1118+AD4	sniEY20992+AD4
1.64343	0.851147	0.778409	1.12889
0.73857	1.84799	0.222466	1.46304
1.38001	3.51694	0.87957	0.752447	Dunnett's multiple comparisons test	Mean Diff.	95.00% CI of diff.	Significant?	Summary	Adjusted P Value	B-?
1.33748	1.81644	0.599361	0.903294	sniEY20992 vs. w1118	1.459	0.7155 to 2.202	Yes	****	<0.0001	A	w1118
1.52123	1.66022	1.26967	1.04429	sniEY20992 vs. w1118+AD4	1.767	0.9084 to 2.626	Yes	****	<0.0001	C	w1118+AD4
0.814666	2.9084	1.2916	1.91111	sniEY20992 vs. sniEY20992+AD4	1.172	0.2856 to 2.058	Yes	**	0.0062	D	sniEY20992+AD4
0.583918	0.625323	0.469999	1.03668
0.616594	1.23229	0.618385	2.52904	Test details	Mean 1	Mean 2	Mean Diff.	SE of diff.	n1	n2	q	DF
0.572504	1.72893	0.167409	1.09957	sniEY20992 vs. w1118	2.459	1	1.459	0.3053	20	18	4.779	55
0.723799	1.62799	0.772589	1.00378	sniEY20992 vs. w1118+AD4	2.459	0.6917	1.767	0.3527	20	11	5.01	55
1.06779	0.897699	0.538933		sniEY20992 vs. sniEY20992+AD4	2.459	1.287	1.172	0.3639	20	10	3.22	55
0.350587	2.50219
1.29224	1.62709
0.62814	4.04911
1.60872	4.23812
1.44251	5.29878
0.752767	5.47525
0.925033	1.61898
	1.54699
	4.1075
Fig 4G. Quantification of TR-Dex intensity in (F). HS>+ flies were used as controls. The numbers of quantified Drosophila heads: 28 (HS>+), 20 (HS>sniRNAi#2), 21 (HS>sniRNAi#2; Cat), and 30 (HS>Cat).
HS>+	HS>sniRNAi#2	HS>Cat; sniRNAi#2	HS>Cat
2.32386	1.88117	0.555156	0.481893
0.657054	1.2416	0.561382	0.77084	Dunnett's multiple comparisons test	Mean Diff.	95.00% CI of diff.	Significant?	Summary	Adjusted P Value	B-?
0.884252	1.84008	1.38667	1.61323	HS>sniRNAi#2 vs. HS>+	1.007	0.5637 to 1.451	Yes	****	<0.0001	A	HS>+
1.47716	1.89363	0.807607	1.33439	HS>sniRNAi#2 vs. HS>Cat; sniRNAi#2	1.082	0.6084 to 1.555	Yes	****	<0.0001	C	HS>Cat; sniRNAi#2
0.921437	2.69664	0.824118	0.427036	HS>sniRNAi#2 vs. HS>Cat	1.242	0.8042 to 1.679	Yes	****	<0.0001	D	HS>Cat
1.20776	0.782738	2.63327	0.875321
0.72882	2.01058	0.931666	0.515277	Test details	Mean 1	Mean 2	Mean Diff.	SE of diff.	n1	n2	q	DF
0.374078	4.20473	0.554525	0.38233	HS>sniRNAi#2 vs. HS>+	2.007	1	1.007	0.1869	20	28	5.39	95
0.425579	2.77414	1.29821	0.704344	HS>sniRNAi#2 vs. HS>Cat; sniRNAi#2	2.007	0.9254	1.082	0.1994	20	21	5.424	95
0.380694	0.958871	0.841486	0.77878	HS>sniRNAi#2 vs. HS>Cat	2.007	0.7657	1.242	0.1843	20	30	6.738	95
1.65109	2.161	0.567698	0.620073
1.04501	0.851129	1.29681	0.463262
0.648376	3.71296	0.833546	0.718825
1.51455	3.65394	1.05618	0.425187
1.18952	1.91594	0.291595	0.536164
0.790445	1.07703	0.868743	0.571421
1.20251	0.565063	0.903457	0.932491
1.00554	0.730789	1.04771	1.25077
0.572262	1.54283	0.666632	1.46574
1.9869	3.6506	0.81693	0.922097
0.764279		0.690932	1.07636
1.29949			0.510469
0.646138			0.385753
1.35736			0.501807
0.525707			0.38417
0.618159			0.523527
1.1975			0.949033
0.604467			0.607112
			0.532003
			1.71098

## Sheet: Fig5
Fig 5B. Quantification of the proportion of abnormal Dlg1 as shown in (A). The numbers of quantified Drosophila brains: 22 (w1118) and 22 (sniEY20992).
w1118	sniEY20992
25	87.5
14.2857	66.6667
28.5714	75
Unpaired t test
P value	0.0019
P value summary	**
Significantly different (P < 0.05)?	Yes
One- or two-tailed P value?	Two-tailed
t, df	t=7.245, df=4
Fig 5D. Quantification of disrupted SJs as shown in (C). The numbers of quantified Drosophila brains: 35 (tub>+) and 46 (tub>sniRNAi#1).
tub>+	tub>sniRNAi#1
20	41.18
22.22	60
18.75	50
Unpaired t test
P value	0.0056
P value summary	**
Significantly different (P < 0.05)?	Yes
One- or two-tailed P value?	Two-tailed
t, df	t=5.437, df=4
Fig 5F. Quantification of TR-Dex intensity in (K). Act>+ flies were used as controls. The numbers of quantified Drosophila heads:29 (Act>+), 21(sniEY20992), 28 (sniEY20992; Act>Dlg1) and 21 (Act>Dlg1).
Act+	sniEY20992	sniEY20992;Act>Dlg1	Act>Dlg1
1.1818	1.16974	0.701167	0.993536
1.18129	1.90692	0.763794	1.06387
0.787091	2.04352	1.80259	0.323496
1.14416	1.75657	2.03029	1.05743	Dunnett's multiple comparisons test	Mean Diff.	95.00% CI of diff.	Significant?	Summary	Adjusted P Value	B-?
0.713914	1.17874	0.802823	0.799984	sniEY20992 vs. Act+	1.521	0.9912 to 2.051	Yes	****	<0.0001	A	Act+
0.658117	1.54543	0.950194	1.017	sniEY20992 vs. sniEY20992;Act>Dlg1	1.09	0.5565 to 1.625	Yes	****	<0.0001	C	sniEY20992;Act>Dlg1 OE
0.908821	1.66985	1.92493	0.800781	sniEY20992 vs. Act>Dlg1	1.574	1.003 to 2.145	Yes	****	<0.0001	D	Act>Dlg1 OE
0.688154	4.38992	1.73022	0.770021
1.6286	2.94382	2.08698	1.4998	Test details	Mean 1	Mean 2	Mean Diff.	SE of diff.	n1	n2	q	DF
1.09614	1.01426	2.35044	1.97692	sniEY20992 vs. Act+	2.521	1	1.521	0.223	21	29	6.822	95
1.62775	3.69541	1.18951	0.354301	sniEY20992 vs. sniEY20992;Act>Dlg1	2.521	1.431	1.09	0.2247	21	28	4.854	95
0.714115	3.79506	1.04112	0.675938	sniEY20992 vs. Act>Dlg1	2.521	0.9472	1.574	0.2402	21	21	6.554	95
0.885845	3.37003	1.71014	0.593467
0.610581	1.26328	0.940178	0.648081
1.17361	2.96258	0.796962	0.456023
0.939428	1.85777	0.696472	0.662784
1.10635	3.50495	1.99554	0.745813
0.31429	2.36253	1.90089	3.16446
0.977915	5.68377	0.87296	1.15857
0.321779	2.19754	0.766089	0.944018
0.48892	2.63463	1.09108	0.184718
1.9401		1.66644
0.889229		4.21351
1.13109		1.56059
1.01561		0.766864
1.48103		0.915645
0.551873		1.27445
1.21277		1.51968
1.6296
Fig 5H. RT-qPCR analysis of SINV viral load in adult heads of SINV-infected control (Act>+), sni mutant (sniEY20992), Dlg1 rescue (sniEY20992; Act>Dlg1) and Dlg1 overexpression (Act>Dlg1) flies.
Act>+	sniEY20992	sniEY20992;Act>Dlg1	Act>Dlg1
0	12.9338	10.4476	-0.628061
0	14.5685	11.1866	0.0776186
0	13.2276	8.20557	-0.248356
Dunnett's multiple comparisons test	Mean Diff.	95.00% CI of diff.	Significant?	Summary	Adjusted P Value	B-?
sniEY20992 vs. Act>+	13.58	11.44 to 15.71	Yes	****	<0.0001	A	Act>+
sniEY20992 vs. sniEY20992;Act>Dlg1	3.63	1.496 to 5.764	Yes	**	0.0031	C	sniEY20992;Act>Dlg1
sniEY20992 vs. Act>Dlg1	13.84	11.71 to 15.98	Yes	****	<0.0001	D	Act>Dlg1
Test details	Mean 1	Mean 2	Mean Diff.	SE of diff.	n1	n2	q
sniEY20992 vs. Act>+	13.58	0	13.58	0.7409	3	3	18.32
sniEY20992 vs. sniEY20992;Act>Dlg1	13.58	9.947	3.63	0.7409	3	3	4.899
sniEY20992 vs. Act>Dlg1	13.58	-0.2663	13.84	0.7409	3	3	18.68
Fig 5J. Quantification of proportion of disrupted SJs in sni mutant (sniEY20992) or control (w1118) flies.The numbers of quantified Drosophila heads:56 (w1118) and 45(sniEY20992)
w1118	sniEY20992
46.1538	80
44.4444	86.6667
30.4348	61.5385
Unpaired t test
P value	0.0166
P value summary	*
Significantly different (P < 0.05)?	Yes
One- or two-tailed P value?	Two-tailed
t, df	t=3.963, df=4
Fig 5K. Quantification of NrxIV-GFP width as shown in (I). w1118 flies were used as controls.The numbers of quantified Drosophila heads: 23 (w1118) and 26(sniEY20992.
w1118	sniEY20992
3.17667	4.11667
3.21	3.51333
4.26333	3.93333
2.88	4.16667	Unpaired t test
2.7	4.66333	P value	0.0018
2.88667	3.82	P value summary	**
4.73	3.31333	Significantly different (P < 0.05)?	Yes
3.23667	3.40667	One- or two-tailed P value?	Two-tailed
1.92	5.04667	t, df	t=3.306, df=47
3.14667	5.20333
3.84667	4.04333
4.65667	4.20333
3.40667	4.68333
3.15333	3.85667
3.33	3.86
3.24	3.03
3.17	3.33333
2.85333	4.45333
4.19333	3.29
2.13667	3.59667
2.49	3.64333
3.74	4.22667
3.75	4.73667
	3.50333
	2.96
	3.59333
Fig 5M. Quantification of proportion of disrupted SJs in sni RNAi (HS>sniRNAi#2) or control (HS>+) flies.The numbers of quantified Drosophila heads:34 (HS>+) and 27 (HS>sniRNAi#2).
HS>+	HS>sniRNAi#2
36.3636	55.5556
33.3333	62.5
27.2727	50
Unpaired t test
P value	0.0062
P value summary	**
Significantly different (P < 0.05)?	Yes
One- or two-tailed P value?	Two-tailed
t, df	t=5.270, df=4
Fig 5N.Quantification of NrxIV-GFP width as shown in (L). HS>+ flies were used as controls.The numbers of quantified Drosophila heads:34 (HS>+) and 27 (HS>sniRNAi#2).
HS>+	HS>sniRNAi#2
3.62667	3.89667
3.49333	4.41333
2.13333	3.75333
3.40667	3.74
2.49333	4.23667	Unpaired t test
1.56667	3.58	P value	<0.0001
3.29333	2.79333	P value summary	****
3.80667	3.57	Significantly different (P < 0.05)?	Yes
2.69	2.88333	One- or two-tailed P value?	Two-tailed
2.76667	3.22	t, df	t=4.303, df=59
2.12333	4.01
3.23333	4.42
3.08667	3.64
3.06667	3.07333
2.96	4.25667
2.81333	3.25
2.49667	3.67333
2.55	3.16333
3.37333	3.91667
2.72667	3.48333
3.19	3.43
3.46333	3.04667
3.73333	3.24333
2.84333	4.17667
3.72333	2.97
3.36	3.44
2.86	4.07667
2.29667
3.55
3.51333
2.37667
3.13667
3.55
3.69333

## Sheet: Fig6
Fig 6D. ROS activity of 6 pooled sni knockdown A. aegypti mosquitoes and their control (ds Luc). ROS activity was measured by H2O2 assay.
ds Luc	ds Aaeg Sni
1022.5	1195
1000	1562.5
692.5	1285
Unpaired t test
P value	0.0449
P value summary	*
Significantly different (P < 0.05)?	Yes
One- or two-tailed P value?	Two-tailed
t, df	t=2.883, df=4
Fig 6E. ROS activity of 6 pooled sni knockdown A. albopictus mosquitoes and their control (ds Luc). ROS activity was measured by H2O2 assay.
ds Luc	ds Aalb Sni
1030	1690
1165	1450
535	1420
Unpaired t test
P value	0.0437
P value summary	*
Significantly different (P < 0.05)?	Yes
One- or two-tailed P value?	Two-tailed
t, df	t=2.909, df=4
Fig 6G. Representative quantification of heads with TR-Dex staining for control (ds Luc) and sni knockdown mosquitoes after TR-Dex injection. The white dotted line represents the edge of the mosquito head. The numbers of quantified A. aegypti heads: 22 (ds Luc) and 23 (ds Sni).
ds Luc	ds Aaeg Sni
1.48021	5.31985	Unpaired t test
1.94101	5.92676	P value	<0.0001
1.13829	2.02805	P value summary	****
0.914482	3.30451	Significantly different (P < 0.05)?	Yes
0.625817	1.51694	One- or two-tailed P value?	Two-tailed
0.423339	1.98361	t, df	t=5.365, df=43
0.945861	5.81205	Data analyzed
1.01586	3.14967	Sample size, column A	22
0.515137	1.64851	Sample size, column B	23
0.357639	0.999142
0.29349	6.20709
0.494861	1.00118
2.13275	2.99969
0.89175	2.14043
0.667489	1.38756
1.43913	2.68711
1.19537	2.33279
1.06559	3.16735
1.20942	2.29526
1.3755	2.22273
1.56769	3.49135
0.309331	3.39722
	1.352
Fig 6I. Quantification of eyes with TR-Dex staining for control (ds Luc) and sni knockdown mosquitoes after TR-Dex injection. The yellow line represents the edge of the mosquito eye. The numbers of quantified A. albopictus eyes: 29 (ds Luc) and 29 (ds Aalb Sni).
ds Luc	ds Aalb Sni
1.40159	2.61629
0.404903	1.31089	Unpaired t test
1.94115	1.36494	P value	0.0042
1.18814	3.2667	P value summary	**
0.649493	2.28926	Significantly different (P < 0.05)?	Yes
0.499258	0.944467	One- or two-tailed P value?	Two-tailed
0.669647	1.02783	t, df	t=2.986, df=56
1.80557	1.17532	Data analyzed
0.532236	3.60107	Sample size, column A	29
0.778659	1.87703	Sample size, column B	29
1.94298	3.13662
1.63427	2.6511
0.868434	4.35316
1.01042	5.83719
0.054048	2.58331
0.458951	0.600025
2.84165	1.61137
2.81691	0.069621
0.056796	0.374672
0.171305	2.10879
0.348106	2.4001
0.503838	0.616515
1.06172	0.702625
0.48002	2.78943
2.03917	0.389329
1.75336	3.42701
0.435133	0.267492
0.256499	0.458951
0.395742	0.890419
Fig 6K. RT-qPCR analysis of SINV viral load in SINV infected control (ds Luc) or Aalb Sni knockdown (ds Sni) mosquitoes at 3 dpi. Each dot represents an individual mosquito.
ds Luc	ds Sni
1.12117	1.96878
1.06966	1.0336	Mann Whitney test
0.701351	2.61431	P value	0.0271
0.78811	3.09842	Exact or approximate P value?	Exact
0.566252	2.82774	P value summary	*
3.20961	2.66626	Significantly different (P < 0.05)?	Yes
0.373728	0.633845	One- or two-tailed P value?	Two-tailed
1.35578	1.65907	Sum of ranks in column A,B	216 , 379
2.86789	1.11714	Mann-Whitney U	80
1.20447	2.51307
2.50203	1.25464
0.724267	1.85485
0.211058	1.8181
1.26372	1.11909
0.863861	3.51608
0.721091	1.50014
	0.660253
	2.24554
Fig 6L.Percent survival of control (ds Luc) or Aalb Sni knockdown (ds Sni) mosquitoes with or without SINV infection. The numbers of quantified mosquitoes: 95 (ds Luc UN), 70 (ds Sni UN), 65 (ds Luc SINV), and 79 (ds Sni SINV).
	ds Luc SINV	ds Sni SINV	ds Luc UN	ds Sni UN
4	1
4	1
4	1
4	1
4	1				Log-rank (Mantel-Cox) test (ds Luc SINV vs ds Sni SINV)
4	1				Chi square	7.53
5	1				df	1
5	1				P value	0.0061
5	1				P value summary	**
8	1				Are the survival curves sig different?	Yes
9	1
9	1
10	1
10	1
15	1
19	1
20	1
20	1
22	1
22	1
23	1
26	1
26	1
26	1
30	1
30	1
30	1
30	1
30	0
30	0
30	0
30	0
30	0
30	0
30	0
30	0
30	0
30	0
30	0
30	0
30	0
30	0
30	0
30	0
30	0
30	0
30	0
30	0
30	0
30	0
30	0
30	0
30	0
30	0
30	0
30	0
30	0
30	0
30	0
30	0
30	0
30	0
30	0
30	0
30	0
4		1
4		1
4		1
4		1
4		1
4		1
4		1
4		1
4		1
4		1
4		1
4		1
4		1
4		1
5		1
5		1
5		1
5		1
5		1
5		1
6		1
6		1
7		1
7		1
7		1
7		1
8		1
8		1
9		1
9		1
10		1
10		1
11		1
11		1
11		1
12		1
14		1
14		1
16		1
16		1
18		1
19		1
22		1
23		1
23		1
24		1
30		1
30		1
30		1
30		1
30		0
30		0
30		0
30		0
30		0
30		0
30		0
30		0
30		0
30		0
30		0
30		0
30		0
30		0
30		0
30		0
30		0
30		0
30		0
30		0
30		0
30		0
30		0
30		0
30		0
30		0
30		0
30		0
30		0
6			1
6			1
6			1
7			1
7			1
9			1
9			1
11			1
12			1
13			1
13			1
14			1
14			1
17			1
17			1
18			1
18			1
18			1
19			1
22			1
23			1
24			1
24			1
27			1
27			1
30			1
30			1
30			1
30			0
30			0
30			0
30			0
30			0
30			0
30			0
30			0
30			0
30			0
30			0
30			0
30			0
30			0
30			0
30			0
30			0
30			0
30			0
30			0
30			0
30			0
30			0
30			0
30			0
30			0
30			0
30			0
30			0
30			0
30			0
30			0
30			0
30			0
30			0
30			0
30			0
30			0
30			0
30			0
30			0
30			0
30			0
30			0
30			0
30			0
30			0
30			0
30			0
30			0
30			0
30			0
30			0
30			0
30			0
30			0
30			0
30			0
30			0
30			0
30			0
30			0
30			0
30			0
30			0
30			0
30			0
6				1
9				1
9				1
10				1
11				1
11				1
11				1
12				1
13				1
13				1
19				1
19				1
22				1
22				1
24				1
27				1
27				1
27				1
28				1
28				1
28				1
29				1
29				1
29				1
29				1
30				1
30				1
30				0
30				0
30				0
30				0
30				0
30				0
30				0
30				0
30				0
30				0
30				0
30				0
30				0
30				0
30				0
30				0
30				0
30				0
30				0
30				0
30				0
30				0
30				0
30				0
30				0
30				0
30				0
30				0
30				0
30				0
30				0
30				0
30				0
30				0
30				0
30				0
30				0
30				0
30				0
30				0
30				0
30				0
30				0
Fig 6N. Quantification of SINVGFP fluorescence area as shown in (M). The numbers of quantified mosquito heads: 14 (ds Luc) and 18 (ds Sni).
ds Luc	ds Sni
0.036438	0.363959
0.18037	0.166537	Unpaired t test
0.01281	0.240034	P value	0.0012
0.054021	0.052463	P value summary	**
0.028834	0.074326	Significantly different (P < 0.05)?	Yes
0.041358	0.100336	One- or two-tailed P value?	Two-tailed
0.021044	0.429804	t, df	t=3.569, df=30
0.078258	0.35973	Data analyzed
0.12372	0.079865	Sample size, column A	14
0.012839	0.255902	Sample size, column B	18
0.074	0.086098
0.075661	0.098492
0.225349	0.386388
0.005326	0.146394
	0.103717
	0.398391
	0.128828
	0.228065
Fig 6P. Plaque assay of SINV from the whole body of SINV-infected control (ds Luc) or Aaesni knockdown (ds Sni) mosquitoes at 8 dpi. Each dot represents an individual mosquito. The numbers of quantified mosquitoes: 48 (ds Luc) and 33 (ds Sni).
ds Luc	ds Sni
2600	123000
833	2600000
2666	30000
8666	8666
	8666
	3666
Mann Whitney test
P value	0.0333
Exact or approximate P value?	Exact
P value summary	*
Significantly different (P < 0.05)?	Yes
One- or two-tailed P value?	Two-tailed
Sum of ranks in column A,B	12 , 43
Mann-Whitney U	2
Difference between medians
Median of column A	2633, n=4
Median of column B	19333, n=6
Difference: Actual	16700
Difference: Hodges-Lehmann	14584
Fig 6Q. RT-qPCR analysis of SINV viral load in the heads of SINV infected control (ds Luc) or Aaesni knockdown (ds Sni) mosquitoes at 8 dpi. Each dot represents an individual mosquito. The numbers of quantified mosquitoes: 34 (ds Luc) and 31 (ds Sni).
ds Luc	ds Sni
0.000114	5.11e-05
0.000205	6.92e-05	Mann Whitney test
9.73e-05	14.0986	P value	0.0004
0.001007	0.00126	Exact or approximate P value?	Exact
0.000726	0.002932	P value summary	***
0.284923	0.001687	Significantly different (P < 0.05)?	Yes
0.002019	27.8575	One- or two-tailed P value?	Two-tailed
0.000819	0.006087	Sum of ranks in column A,B	860.5 , 1285
0.000429	16.6802	Mann-Whitney U	265.5
0.086045	29.9906
0.005658	0.003465
0.000899	0.002173
0.002112	0.006759
0.002301	20.5114
0.004558	0.012867
0.003068	0.281485
0.004069	0.026074
0.00109	0.004719
0.001373	0.005632
0.000582	0.003344
0.001219	0.002126
0.001883	0.000838
0.001093	0.00129
0.002126	0.001115
0.002142	0.001913
0.001827	0.002254
0.00099	0.001756
0.002415	0.021247
0.00344	0.056047
0.0007	0.035639
0.000217	0.001398
0.000276
0.001049
0.000483
Fig 6R. Quantification of SINV infection rate in the experiments shown in (Q).
ds Luc	ds Sni
5.88235	32.2581
P value and statistical significance
Test	Fisher's exact test
P value	0.0093
P value summary	**
One- or two-sided	Two-sided
Statistically significant (P < 0.05)?	Yes
Data analyzed	ds Luc	ds Sni	Total
Infected	2	10	12
No Infected	32	21	53
Total	34	31	65

## Sheet: S1
S1A. RT-qPCR analysis of indicated gene mRNA expression in human U2OS cells treated with siRNA/dsRNA targeting specific genes for 48 hours, followed by infection with SINV for 24 hours.
siCon	siCBR3	siMFAP4	siLXH4	siCLP46
1	0.274531	0.845353	0.439338	0.296729
1	0.324178	0.726721	0.619816	0.215488
1	0.233227	0.730789	0.734958	0.175063
Unpaired t test (siCon vs siCBR3)
P value	<0.0001
P value summary	****
Significantly different (P < 0.05)?	Yes
One- or two-tailed P value?	Two-tailed
t, df	t=27.49, df=4
S1B. RT-qPCR analysis of indicated gene mRNA expression in human Aag2 cells treated with siRNA/dsRNA targeting specific genes for 48 hours, followed by infection with SINV for 24 hours.
ds luc	ds sni	ds lim3	ds rumi	ds sca
1	0.0550151	0.111138	0.566759	0.665658
1	0.0651681	0.14712	0.416836	0.453763
1	0.198054	0.3005	0.399976	0.935237
Unpaired t test (ds luc VS ds sni)
P value	<0.0001
P value summary	****
Significantly different (P < 0.05)?	Yes
One- or two-tailed P value?	Two-tailed
t, df	t=19.40, df=4
S1C. Validation of reduced sni mRNA expression by RT-qPCR in sni RNAi.
tub>+	tub>sniRNAi#1
1	0.924767
1	0.898403
1	0.95669
Unpaired t test
P value	0.0121
P value summary	*
Significantly different (P < 0.05)?	Yes
One- or two-tailed P value?	Two-tailed
t, df	t=4.354, df=4
S1D. Validation of reduced sni mRNA expression by RT-qPCR in sni RNAi.
HS>+	HS>sniRNAi#2		Unpaired t test
1	0.668886		P value	0.0006
1	0.259339		P value summary	***
1	0.40649		Significantly different (P < 0.05)?	Yes
1	0.410632		One- or two-tailed P value?	Two-tailed
			t, df	t=6.621, df=6
S1F. Validation of reduced sni mRNA expression by RT-qPCR in sni mutant.
sniEY20992/+	sniEY20992
1	0.652924
1	0.578519
1	0.686122
Unpaired t test
P value	0.0003
P value summary	***
Significantly different (P < 0.05)?	Yes
One- or two-tailed P value?	Two-tailed
t, df	t=11.34, df=4
S1G. Validation of reduced Trxr1 mRNA expression by RT-qPCR in sni mutant.
w1118	sniEY20992
1	0.973885
1	0.897412
1	1.0465
Unpaired t test
P value	0.559
P value summary	ns
Significantly different (P < 0.05)?	No
One- or two-tailed P value?	Two-tailed
t, df	t=0.6366, df=4
S1I.Quantification of vacuole number in heads of control (w1118) or sni mutant (sniEY20992) flies. The numbers of quantified Drosophila: 10 (w1118) and 10 (sniEY20992).
w1118	sniEY20992
6	25	Unpaired t test
4	23	P value	<0.0001
4	17	P value summary	****
9	15	Significantly different (P < 0.05)?	Yes
9	26	One- or two-tailed P value?	Two-tailed
4	12	t, df	t=7.613, df=18
8	26	Data analyzed
6	28	Sample size, column A	10
4	18	Sample size, column B	10
10	18
S1J. Percent survival of control (w1118 and sniEY20992/+) or sni mutant (sniEY20992) flies under hyperoxia. The numbers of quantified Drosophila: 80 (w1118), 72 (sniEY20992/+), and 72 (sniEY20992).
	w1118	sniEY20992/+	sniEY20992
1	1			Log-rank (Mantel-Cox) test (w1118 vs sniEY20992 )
4	1			Chi square	84.87
5	1			df	1
5	1			P value	<0.0001
5	1			P value summary	****
5	1			Are the survival curves sig different?	Yes
5	1			Log-rank (Mantel-Cox) test (sniEY20992/+ vs sniEY20992 )
5	1			Chi square	62.93
5	1			df	1
5	1			P value	<0.0001
5	1			P value summary	****
5	1			Are the survival curves sig different?	Yes
5	1
5	1
5	1
5	1
5	1
5	1
5	1
5	1
5	1
5	1
5	1
5	1
5	1
5	1
5	1
5	1
5	1
5	1
5	1
5	1
5	1
5	1
5	1
5	1
5	1
5	1
5	1
5	1
5	1
5	1
5	1
6	1
6	1
6	1
6	1
6	1
6	1
6	1
6	1
6	1
6	1
6	1
6	1
6	1
6	1
6	1
6	1
6	1
6	1
6	1
6	1
6	1
6	1
6	1
6	1
6	1
6	1
7	1
7	1
7	1
7	1
7	1
7	1
7	1
7	1
7	1
7	1
7	1
4		1
4		1
4		1
4		1
4		1
4		1
4		1
4		1
5		1
5		1
5		1
5		1
5		1
5		1
5		1
5		1
5		1
5		1
5		1
5		1
5		1
5		1
5		1
5		1
5		1
5		1
5		1
5		1
5		1
5		1
5		1
5		1
5		1
5		1
5		1
5		1
5		1
5		1
5		1
5		1
5		1
5		1
5		1
5		1
5		1
6		1
6		1
6		1
6		1
6		1
6		1
6		1
6		1
6		1
6		1
6		1
6		1
6		1
6		1
6		1
6		1
6		1
6		1
6		1
6		1
6		1
6		1
6		1
6		1
6		1
7		1
7		1
1			1
1			1
1			1
1			1
2			1
2			1
2			1
3			1
3			1
3			1
3			1
3			1
3			1
3			1
3			1
3			1
3			1
3			1
3			1
3			1
3			1
3			1
3			1
3			1
3			1
3			1
3			1
3			1
3			1
3			1
3			1
4			1
4			1
4			1
4			1
4			1
4			1
4			1
4			1
4			1
4			1
4			1
4			1
4			1
4			1
4			1
5			1
5			1
5			1
5			1
5			1
5			1
5			1
5			1
5			1
5			1
5			1
5			1
5			1
5			1
5			1
5			1
5			1
5			1
5			1
5			1
5			1
5			1
5			1
5			1
5			1
5			1
S1K.Climbing assay to measure locomotor ability of w1118 and sniEY20992 flies with or without SINV infection. The numbers of quantified Drosophila:14d: 86 (w1118 UN), 75 (sniEY20992 UN), 87 (w1118 SINV), and 67 (sniEY20992 SINV); 21d: 95 (w1118 UN), 75 (sniEY20992 UN), 86 (w1118 SINV), and 77 (sniEY20992 SINV); and 28d: 81 (w1118 UN), 72 (sniEY20992 UN), 43 (w1118 SINV), and 46 (sniEY20992 SINV)
w1118UN			sniEY20992UN			w1118SINV			sniEY20992SINV
14d	0.862069	0.793103	0.857143	0.68	0.64	0.6	0.793103	0.827586	0.689655	0.588235	0.529412	0.575758
21d	0.724138	0.7878	0.727273	0.32	0.32	0.36	0.678571	0.655172	0.689655	0.2	0.233333	0.294118
28d	0.62963	0.740741	0.703704	0.125	0.166667	0.25	0.56	0.545	0.576923	0	0	0
Dunnett's multiple comparisons test	Mean Diff.	95.00% CI of diff.	Significant?	Summary	Adjusted P Value	A-?
14d w1118 UN vs. 14d sniEY20992UN	0.1974	0.08471 to 0.3102	Yes	**	0.0026	B	14d sniEY20992UN
14d w1118 UN vs. 14d w1118SINV	0.06732	-0.04540 to 0.1800	No	ns	0.2709	C	14d w1118SINV
14d w1118 UN vs. 14d sniEY20992SINV	0.273	0.1602 to 0.3857	Yes	***	0.0003	D	14d sniEY20992SINV
14d sniEY20992UN vs. 14d sniEY20992SINV	0.07553	-0.03719 to 0.1883	No	ns	0.2022	D	14d sniEY20992SINV
Test details	Mean 1	Mean 2	Mean Diff.	SE of diff.	n1	n2	q	DF
14d w1118 UN vs. 14d sniEY20992UN	0.8374	0.64	0.1974	0.03914	3	3	5.044	8
14d w1118 UN vs. 14d w1118SINV	0.8374	0.7701	0.06732	0.03914	3	3	1.72	8
14d w1118 UN vs. 14d sniEY20992SINV	0.8374	0.5645	0.273	0.03914	3	3	6.973	8
14d sniEY20992UN vs. 14d sniEY20992SINV	0.64	0.5645	0.07553	0.03914	3	3	1.93	8
Dunnett's multiple comparisons test	Mean Diff.	95.00% CI of diff.	Significant?	Summary	Adjusted P Value	A-?
21d w1118UN vs. 21d sniEY20992UN	0.4131	0.3350 to 0.4911	Yes	****	<0.0001	B	21d sniEY20992UN
21d w1118UN vs. 21d w1118SINV	0.07194	-0.006119 to 0.1500	No	ns	0.0699	C	21d w1118SINV
21d w1118UN vs. 21d sniEY20992SINV	0.5039	0.4259 to 0.5820	Yes	****	<0.0001	D	21d sniEY20992SINV
21d sniEY20992UN vs. 21d sniEY20992SINV	0.09085	0.01279 to 0.1689	Yes	*	0.0251	D	21d sniEY20992SINV
Test details	Mean 1	Mean 2	Mean Diff.	SE of diff.	n1	n2	q	DF
21d w1118UN vs. 21d sniEY20992UN	0.7464	0.3333	0.4131	0.02711	3	3	15.24	8
21d w1118UN vs. 21d w1118SINV	0.7464	0.6745	0.07194	0.02711	3	3	2.654	8
21d w1118UN vs. 21d sniEY20992SINV	0.7464	0.2425	0.5039	0.02711	3	3	18.59	8
21d sniEY20992UN vs. 21d sniEY20992SINV	0.3333	0.2425	0.09085	0.02711	3	3	3.352	8
Dunnett's multiple comparisons test	Mean Diff.	95.00% CI of diff.	Significant?	Summary	Adjusted P Value	A-?
28d w1118 UN vs. 28d sniEY20992 UN	0.5108	0.4089 to 0.6127	Yes	****	<0.0001	B	28d sniEY20992 UN
28d w1118 UN vs. 28d w1118 SINV	0.1307	0.02886 to 0.2326	Yes	*	0.0153	C	28d w1118 SINV
28d w1118 UN vs. 28d sniEY20992 SINV	0.6914	0.5895 to 0.7932	Yes	****	<0.0001	D	28d sniEY20992 SINV
28d sniEY20992 UN vs. 28d sniEY20992 SINV	0.1806	0.07870 to 0.2824	Yes	**	0.0024	D	28d sniEY20992 SINV
Test details	Mean 1	Mean 2	Mean Diff.	SE of diff.	n1	n2	q	DF
28d w1118 UN vs. 28d sniEY20992 UN	0.6914	0.1806	0.5108	0.03537	3	3	14.44	8
28d w1118 UN vs. 28d w1118 SINV	0.6914	0.5606	0.1307	0.03537	3	3	3.696	8
28d w1118 UN vs. 28d sniEY20992 SINV	0.6914	0	0.6914	0.03537	3	3	19.55	8
28d sniEY20992 UN vs. 28d sniEY20992 SINV	0.1806	0	0.1806	0.03537	3	3	5.105	8

## Sheet: S2
S2A. RT-qPCR analysis of SINV viral load in SINV-infected sni RNAi (tub>sniRNAi#1) or control (tub>+) fly heads at 7 dpi.
tub>+	tub>sniRNAi#1
0	5.77746
0	7.85474
0	5.67042
Unpaired t test
P value	0.0008
P value summary	***
Significantly different (P < 0.05)?	Yes
One- or two-tailed P value?	Two-tailed
t, df	t=9.050, df=4
S2C. Quantification of SINVGFP fluorescence area in the experiments (B). The numbers of quantified Drosophila heads: 13 (tub >+) and 13 (tub >sniRNAi#1).
tub>+	tub>sniRNAi#1
6.08e-05	0.003441
0.000893	0.013167
0.000443	0.011461	Unpaired t test
6.66e-05	0.015797	P value	0.0293
0.001463	0.010075	P value summary	*
0.006416	0.015457	Significantly different (P < 0.05)?	Yes
0.000122	0.037442	One- or two-tailed P value?	Two-tailed
0.007471	0.010358	t, df	t=2.318, df=24
0.001028	0.00301
0.001136	0.1727
0.001347	0.023905
0.000416	0.087921
0.000955	0.015552
S2G. RT-qPCR analysis of SINV viral load in 15 pooled guts from sni RNAi (HS>sniRNAi#2) or control (HS>+) flies at 7 dpi.
HS>+	HS>sniRNAi#2
0	4.60961
0	5.50569
0	5.66077
Unpaired t test
P value	<0.0001
P value summary	****
Significantly different (P < 0.05)?	Yes
One- or two-tailed P value?	Two-tailed
t, df	t=16.05, df=4
S2I. Quantification of SINV viral load in 15 pooled guts from sni RNAi (HS>sniRNAi#2) or control (HS>+) flies at 7 dpi.
Hs>+	HS>sniRNAi#2
0.00513099	0.288263	Unpaired t test
0.0203577	0.366288	P value	<0.0001
0.00608607	0.86278	P value summary	****
0.016989	0.721197	Significantly different (P < 0.05)?	Yes
0.00493922	0.943926	One- or two-tailed P value?	Two-tailed
0.00196636	0.631918	t, df	t=8.017, df=30
0.00925166	0.148755	Data analyzed
0.0214823	0.29968	Sample size, column A	16
0.00397562	0.647054	Sample size, column B	16
0.00730059	0.691141
0.0115539	1.53313
0.0216371	0.696885
0.00136316	1.05445
0.0104964	0.678757
0.00759542	0.584964
0.0183367	0.705371
S2J. RT-qPCR analysis of SINV viral load in 15 pooled guts from sni mutant (sniEY20992) or control (w1118) flies at 7 dpi.
w1118	sniEY20992/+	sniEY20992
0	3.87975	9.10272
0	3.14457	10.3702
0	2.72615	11.0145
Dunnett's multiple comparisons test	Mean Diff.	95.00% CI of diff.	Significant?	Summary	Adjusted P Value	C-?
sniEY20992 vs. w1118	10.16	8.631 to 11.69	Yes	****	<0.0001	A	w1118
sniEY20992 vs. sniEY20992/+	6.912	5.381 to 8.444	Yes	****	<0.0001	B	sniEY20992/+
Test details	Mean 1	Mean 2	Mean Diff.	SE of diff.	n1	n2	q	DF
sniEY20992 vs. w1118	10.16	0	10.16	0.5348	3	3	19	6
sniEY20992 vs. sniEY20992/+	10.16	3.25	6.912	0.5348	3	3	12.92	6
S2L. Quantification of SINV viral load in 15 pooled guts from sni mutant (sniEY20992) or control (w1118) flies at 7 dpi.
w1118	sniEY20992
0.000193	1.12907
0.004184	1.64533	Unpaired t test
0.000204	1.26885	P value	<0.0001
1.22e-05	0.77035	P value summary	****
0.001114	1.71504	Significantly different (P < 0.05)?	Yes
8.67e-05	1.68391	One- or two-tailed P value?	Two-tailed
2.76e-05	2.95364	t, df	t=6.357, df=37
0.00443	1.13632	Data analyzed
0.002009	0.868179	Sample size, column A	16
2.05e-05	1.01972	Sample size, column B	23
0.000288	0.435879
0.001407	0.335974
0.000122	0.450377
0.000557	0.228937
0.000277	0.464972
0.000338	1.20596
	0.754844
	1.97461
	2.80759
	1.05453
	2.86848
	2.52259
	1.12059

## Sheet: S3
S3C. Quantification of DHE intensity in (B). w1118 flies fed with PBS were used as control. The numbers of quantified brains from left to right are 16, 17, 16, and 16.
w1118	sniEY20992	w1118 AD4	sniEY20992 AD4
0.92873	2.52671	0.802573	0.545985
1.07127	2.51588	0.833787	0.451894
1.05437	1.54818	0.698647	0.553557	Dunnett's multiple comparisons test	Mean Diff.	95.00% CI of diff.	Significant?	Summary	Adjusted P Value	B-?
0.935348	3.63858	0.536802	0.439874	sniEY20992 vs. w1118	0.9706	0.5010 to 1.440	Yes	****	<0.0001	A	w1118
0.964421	3.85959	0.521214	0.671929	sniEY20992 vs. w1118 AD4	1.154	0.6843 to 1.623	Yes	****	<0.0001	C	w1118 AD4
1.06131	3.9281	0.576712	0.592969	sniEY20992 vs. sniEY20992 AD4	1.155	0.6858 to 1.625	Yes	****	<0.0001	D	sniEY20992 AD4
0.802604	2.53167	0.699924	0.742657
1.26767	1.44811	1.02982	1.03241	Test details	Mean 1	Mean 2	Mean Diff.	SE of diff.	n1	n2	q	DF
0.914286	2.23123	0.723589	0.972547	sniEY20992 vs. w1118	1.953	0.9822	0.9706	0.1947	17	16	4.986	61
0.879508	0.994144	0.913476	0.916302	sniEY20992 vs. w1118 AD4	1.953	0.7988	1.154	0.1947	17	16	5.927	61
0.928716	1.12295	0.907065	0.646127	sniEY20992 vs. sniEY20992 AD4	1.953	0.7974	1.155	0.1947	17	16	5.935	61
1.01129	1.18729	0.978908	0.929241
1.05164	0.970695	1.11676	0.848835
0.913967	1.21617	0.818257	1.22513
0.971518	1.2571	0.823747	0.921433
0.958282	1.10334	0.800241	1.26699
	1.11725
S3D. Quantification of brain area in (B). w1118 flies fed with PBS were used as control. The numbers of quantified brains from left to right are 16, 17, 16, and 16.
w1118	sniEY20992	w1118 AD4	sniEY20992 AD4
1.13932	1.35245	0.988807	1.47989
0.860677	0.863719	0.990479	0.967854
0.719165	1.00416	0.849635	1.03239
1.01298	0.998487	0.927589	0.961908	Sidak's multiple comparisons test	Mean Diff.	95.00% CI of diff.	Significant?	Summary	Adjusted P Value	A-?
1.34708	0.937554	0.756284	0.984267	w1118 vs. sniEY20992	0.001751	-0.1539 to 0.1574	No	ns	>0.9999	B	sniEY20992
0.964513	0.811525	0.850942	0.951168	w1118 vs. w1118 AD4	0.1055	-0.05241 to 0.2635	No	ns	0.2856	C	w1118 AD4
1.11902	0.800457	1.00915	1.06179	w1118 vs. sniEY20992 AD4	0.09762	-0.06033 to 0.2556	No	ns	0.3513	D	sniEY20992 AD4
0.984297	0.938093	1.03693	0.789837
1.08514	0.795193	0.790923	1.06579	Test details	Mean 1	Mean 2	Mean Diff.	SE of diff.	n1	n2	t	DF
0.950764	1.23824	1.26126	0.656607	w1118 vs. sniEY20992	1.013	1.012	0.001751	0.06338	16	17	0.02763	61
1.11318	0.886512	1.11469	0.623789	w1118 vs. w1118 AD4	1.013	0.9079	0.1055	0.06434	16	16	1.64	61
1.1407	0.992696	0.806184	0.740273	w1118 vs. sniEY20992 AD4	1.013	0.9159	0.09762	0.06434	16	16	1.517	61
0.856871	1.24212	1.16005	0.72046
0.832589	0.865652	0.586101	0.927991
1.10894	1.29294	0.719698	0.843107
0.980388	1.11143	0.678252	0.846563
	1.06809
S3E. ROS activity measured by H2O2 assay in 25 pooled heads of control (tub>+), sni RNAi (tub>sniRNAi#1).
tub>+	tub>sniRNAi#1
129.231	288.462
173.75	243.462
136.5	274.615
Unpaired t test
P value	0.0031
P value summary	**
Significantly different (P < 0.05)?	Yes
One- or two-tailed P value?	Two-tailed
t, df	t=6.385, df=4
S3G. Quantification of adult brains stained with DHE for control (tub>+) or sni RNAi (tub>sniRNAi#1) flies. The numbers of quantified brains from left to right are 32 and 29.
tub>+	tub>sniRNAi#1
1.18104	2.0089
1.54253	1.3019
0.817022	1.83454
0.905325	1.73939	Unpaired t test
0.877899	1.66393	P value	<0.0001
0.837056	2.23286	P value summary	****
0.993811	2.02866	Significantly different (P < 0.05)?	Yes
1.07247	1.55909	One- or two-tailed P value?	Two-tailed
0.726391	1.26477	t, df	t=10.13, df=59
0.850166	2.19473
1.16061	2.04968
1.06767	1.58473
0.846692	1.2654
0.992971	1.46435
0.948165	2.05732
1.18018	1.56574
1.01409	1.37403
0.834219	2.09281
1.01115	1.22267
1.17564	1.72755
0.873287	1.53195
0.817517	1.47581
0.899872	1.26965
1.2948	1.42217
0.805767	1.40307
1.32358	1.39257
0.93881	1.47629
0.973088	1.78455
1.03127	1.78017
1.05822
0.793703
1.15498

## Sheet: S4
S4B. Quantification of TR-Dex intensity in (A). Control (tub>+) flies were used as controls. The numbers of quantified Drosophila heads: 32 (tub>+) and 24 (tub>sniRNAi#1).
tub+	tub>sniRNAi#1
1.33611	1.08142
0.405888	0.899673	Unpaired t test
1.84448	2.66121	P value	<0.0001
0.509918	1.58298	P value summary	****
0.679757	2.83762	Significantly different (P < 0.05)?	Yes
0.57318	2.28601	One- or two-tailed P value?	Two-tailed
1.33671	2.43946	t, df	t=4.681, df=54
0.904526	1.41845
0.996511	2.08706
0.719508	2.69376
1.01675	1.16868
0.889735	1.15292
1.85255	2.15459
0.998356	3.0238
0.936016	0.81368
0.817813	0.81368
0.825255	3.53846
0.950618	0.927556
0.470919	0.798874
1.15552	2.14512
1.39761	1.10824
0.721732	1.38991
1.00731	0.955207
1.02864	3.56072
1.07363
1.20678
0.54581
1.01102
1.03971
1.06045
1.20305
1.48413
S4D. Quantification of TR-Dex intensity in (C). Control (HS>+) flies were used as controls. The numbers of quantified Drosophila heads: 22 (HS>+) and 23 (HS>Sod2RNAi).
HS>+	HS>SOD2RNAi
0.340154	0.673629
1.77245	0.334172
0.93644	2.48221	Unpaired t test
0.848723	3.67442	P value	0.001
0.996918	1.59368	P value summary	**
0.734458	0.96686	Significantly different (P < 0.05)?	Yes
0.603904	1.43013	One- or two-tailed P value?	Two-tailed
0.994309	0.801155	t, df	t=3.528, df=43
0.70865	0.768454
1.01327	2.28575	Data analyzed
1.03972	1.14846	Sample size, column A	22
1.99515	1.52089	Sample size, column B	23
1.01585	1.40461
2.32386	2.40184
0.657054	0.973708
0.884252	2.2837
1.47716	3.29308
0.921437	2.36142
1.20776	2.16043
0.72882	1.64078
0.374078	2.70296
0.425579	1.40911
	1.76572
S4E. RT-qPCR analysis of SINV viral load in SINV-infected Sod2 RNAi (HS>Sod2RNAi) and control (HS>+) fly heads at 7 dpi.
HS>+	HS>Sod2RNAi
0	8.77158
0	8.94953
0	8.77419
Unpaired t test
P value	<0.0001
P value summary	****
Significantly different (P < 0.05)?	Yes
One- or two-tailed P value?	Two-tailed
t, df	t=150.0, df=4

[truncated: 2 more sheets: S5, S6]
